# Supplementary material for: (E)-N′-(5-Bromo-2-hydroxy­benzyl­idene)-3,4,5-trimethoxy­benzohydrazide
Source: Acta Crystallogr Sect E Struct Rep Online. 2008 Nov 22;64(Pt 12):o2408. doi: 10.1107/S1600536808038464 (PMC2960056; doi:10.1107/S1600536808038464)
Supplement: Supplementary file 2 [file e-64-o2408-Isup2.hkl]

# 
# h,k,l, Fc-squared, Fo-squared, sigma(Fo-squared) and status flag 
# 
data_I
_shelx_title ' 123 in P2(1)/c' 
_shelx_refln_list_code          4 
_shelx_F_calc_maximum      260.52 
_exptl_crystal_F_000       832.00 
_reflns_d_resolution_high  0.8394 
 
loop_ 
 _symmetry_equiv_pos_as_xyz 
 'x, y, z' 
 '-x, y+1/2, -z+1/2' 
 '-x, -y, -z' 
 'x, -y-1/2, z-1/2' 
 
_cell_length_a    11.4157 
_cell_length_b    16.2789 
_cell_length_c     9.3738 
_cell_angle_alpha  90.000 
_cell_angle_beta  100.210 
_cell_angle_gamma  90.000 
 
_shelx_F_squared_multiplier     1.000 
 
loop_ 
 _refln_index_h 
 _refln_index_k 
 _refln_index_l 
 _refln_F_squared_calc 
 _refln_F_squared_meas 
 _refln_F_squared_sigma 
 _refln_observed_status 
   1   0   0     1454.60     1670.38     46.56 o 
   2   0   0    11146.14    11576.69    310.93 o 
   3   0   0     3182.40     2951.94     59.16 o 
   4   0   0     1965.13     2187.22     44.80 o 
   5   0   0     2532.65     2649.31     54.29 o 
   6   0   0     3424.84     3294.42     72.47 o 
   7   0   0     2530.10     2497.74     53.12 o 
   8   0   0      905.10      857.53     13.92 o 
   9   0   0      635.97      660.90     33.72 o 
  10   0   0      554.33      622.81     36.29 o 
  11   0   0       75.58       98.75     23.10 o 
  12   0   0        2.39        4.11     22.84 o 
  13   0   0       16.81       -3.04     21.69 o 
   1   1   0     1105.38     1091.35     21.72 o 
   2   1   0     6709.19     6773.54    140.50 o 
   3   1   0    35346.02    36244.71    418.00 o 
   4   1   0     5688.83     5877.44     69.78 o 
   5   1   0     2221.25     2090.14     26.79 o 
   6   1   0     6493.06     6292.00     68.70 o 
   7   1   0      754.55      756.09     11.40 o 
   8   1   0      315.17      312.43     12.47 o 
   9   1   0       63.57       68.80     13.24 o 
  10   1   0       79.66       94.45     13.77 o 
  11   1   0      320.64      339.16     29.71 o 
  12   1   0      331.40      394.17     38.27 o 
  13   1   0       22.64       24.29     17.03 o 
   0   2   0       81.70       87.84      4.37 o 
   1   2   0     6591.13     6248.20    157.86 o 
   2   2   0      137.24      150.82      3.63 o 
   3   2   0    10520.86    10348.71    122.77 o 
   4   2   0     1996.47     2089.37     27.39 o 
   5   2   0       17.20       13.43      3.38 o 
   6   2   0     5384.56     5613.90     69.11 o 
   7   2   0      451.62      412.83      9.40 o 
   8   2   0     1872.72     1899.84     37.34 o 
   9   2   0     2031.63     2055.45     39.22 o 
  10   2   0      279.62      347.67     36.86 o 
  11   2   0       61.86       91.80     15.28 o 
  12   2   0       12.99       20.55     15.88 o 
  13   2   0       29.74       43.92     17.44 o 
   1   3   0      143.55      147.09      4.13 o 
   2   3   0     8571.39     8076.51    107.34 o 
   3   3   0     9055.20     8978.67    106.92 o 
   4   3   0     3314.75     3179.90     39.89 o 
   5   3   0     1186.07     1066.47     15.89 o 
   6   3   0     3061.61     3054.99     39.48 o 
   7   3   0      692.64      649.86     13.46 o 
   8   3   0      805.68      826.40     17.26 o 
   9   3   0      289.99      315.42     11.50 o 
  10   3   0      244.76      226.51     18.28 o 
  11   3   0       14.20       23.91     14.43 o 
  12   3   0      470.76      520.17     26.61 o 
  13   3   0       29.65       27.47     25.17 o 
   0   4   0     2779.93     2650.89     52.43 o 
   1   4   0     3531.24     3513.90     54.22 o 
   2   4   0     1259.90     1122.30     19.55 o 
   3   4   0      437.65      389.96      7.24 o 
   4   4   0      192.30      254.49      7.38 o 
   5   4   0     2335.23     2394.44     31.45 o 
   6   4   0      437.61      410.02      9.61 o 
   7   4   0      156.36      144.14      8.94 o 
   8   4   0      282.64      294.77     10.76 o 
   9   4   0     1440.01     1425.56     26.27 o 
  10   4   0      398.48      447.28     17.69 o 
  11   4   0       12.75       -7.65     14.71 o 
  12   4   0      153.94      197.23     20.63 o 
  13   4   0       40.59       51.43     17.84 o 
   1   5   0      413.52      381.01      7.40 o 
   2   5   0      386.23      364.58      6.58 o 
   3   5   0     1148.47     1039.45     14.87 o 
   4   5   0      785.79      712.77     11.67 o 
   5   5   0       22.90       24.00      6.02 o 
   6   5   0     2185.65     2221.70     36.95 o 
   7   5   0      343.13      359.94     11.43 o 
   8   5   0        0.20       -2.38      6.67 o 
   9   5   0      129.01      157.99     10.13 o 
  10   5   0       56.04       77.97     12.26 o 
  11   5   0      175.30      214.58     19.78 o 
  12   5   0        8.34       14.36     15.79 o 
   0   6   0     5547.02     5126.28    135.13 o 
   1   6   0     2211.51     2053.70     29.46 o 
   2   6   0       10.19        6.29      2.55 o 
   3   6   0      677.91      614.81     10.18 o 
   4   6   0      630.09      706.47     11.84 o 
   5   6   0      589.28      610.12     19.18 o 
   6   6   0       21.61       21.58      4.65 o 
   7   6   0      229.74      245.36     10.17 o 
   8   6   0      209.31      215.96     12.28 o 
   9   6   0       92.03       91.11      9.44 o 
  10   6   0        4.47        5.19      8.98 o 
  11   6   0       91.25      102.11     26.53 o 
  12   6   0        0.07      -12.43     15.31 o 
   1   7   0     1558.95     1610.47     24.22 o 
   2   7   0      324.28      357.64      9.28 o 
   3   7   0     1547.40     1722.83     23.19 o 
   4   7   0        1.78        0.21      3.56 o 
   5   7   0     1551.42     1585.41     22.69 o 
   6   7   0       20.12       20.93      4.84 o 
   7   7   0       52.97       63.99     11.58 o 
   8   7   0        8.53       -5.17      7.57 o 
   9   7   0        4.34       -1.49      8.28 o 
  10   7   0       14.07       -3.06     10.29 o 
  11   7   0       78.22       74.03     13.74 o 
  12   7   0        1.90       32.31     17.44 o 
   0   8   0      546.15      551.15     16.06 o 
   1   8   0        7.09        7.04      3.73 o 
   2   8   0     1084.60     1195.52     17.04 o 
   3   8   0      236.37      299.86      7.39 o 
   4   8   0        7.91       12.52      4.81 o 
   5   8   0      178.62      175.41      6.73 o 
   6   8   0       29.77       38.53      6.94 o 
   7   8   0       34.88       38.26      7.58 o 
   8   8   0        5.46       -4.72      7.62 o 
   9   8   0       23.10       13.53     11.99 o 
  10   8   0        1.22       -8.29      9.60 o 
  11   8   0        0.21       -4.68     12.59 o 
  12   8   0       17.69       23.82     17.60 o 
   1   9   0       83.90       99.02      5.95 o 
   2   9   0       90.17      100.02      4.62 o 
   3   9   0      622.88      675.87     10.52 o 
   4   9   0       88.11       94.40      5.47 o 
   5   9   0       17.79       24.88      5.25 o 
   6   9   0       84.23       99.32      8.05 o 
   7   9   0       73.14       90.58      8.85 o 
   8   9   0      219.04      209.82     11.40 o 
   9   9   0      268.86      314.79     13.86 o 
  10   9   0       25.50       29.28     13.29 o 
  11   9   0        6.96        4.41     13.31 o 
   0  10   0     1815.95     1738.73     54.53 o 
   1  10   0      287.19      259.06     10.36 o 
   2  10   0        4.92       10.82      5.47 o 
   3  10   0      112.94      121.78      7.72 o 
   4  10   0       32.55       50.83      7.50 o 
   5  10   0      283.29      327.24     22.22 o 
   6  10   0      815.77      801.71     43.13 o 
   7  10   0       16.79       22.27     15.11 o 
   8  10   0       60.26       81.93     16.14 o 
   9  10   0      414.32      465.12     19.01 o 
  10  10   0        9.11        2.31     15.12 o 
  11  10   0        9.92       -3.87     16.35 o 
   1  11   0        2.77       -2.22      5.58 o 
   2  11   0      711.05      670.84     15.25 o 
   3  11   0     1252.20     1226.14     22.13 o 
   4  11   0      649.45      630.16     18.11 o 
   5  11   0      361.83      364.23     14.39 o 
   6  11   0     1289.32     1306.99     42.80 o 
   7  11   0        7.80       22.75     12.83 o 
   8  11   0       20.63       -7.89     14.58 o 
   9  11   0      454.02      457.82     23.73 o 
  10  11   0       28.80       17.27     40.65 o 
  11  11   0       87.76       86.09     20.21 o 
   0  12   0     1779.88     1698.72     40.34 o 
   1  12   0      916.53      881.36     18.32 o 
   2  12   0     1150.05     1093.21     21.08 o 
   3  12   0      275.21      315.19     11.70 o 
   4  12   0      708.45      725.06     20.37 o 
   5  12   0      153.60      134.74     15.61 o 
   6  12   0      320.90      286.33     18.67 o 
   7  12   0       30.28       25.20     13.66 o 
   8  12   0       52.84       67.43     17.01 o 
   9  12   0      651.72      718.79     30.32 o 
  10  12   0        3.26        1.24     17.29 o 
   1  13   0      125.75      131.95     10.42 o 
   2  13   0      570.38      561.27     15.46 o 
   3  13   0     5624.68     5498.28     78.50 o 
   4  13   0      316.59      301.50     17.51 o 
   5  13   0      326.17      319.86     25.82 o 
   6  13   0      490.39      507.75     24.93 o 
   7  13   0      364.93      402.66     22.40 o 
   8  13   0        0.33      -20.66     15.26 o 
   9  13   0        2.53        0.55     24.40 o 
   0  14   0     5521.73     5271.32    127.42 o 
   1  14   0     1910.88     1819.65     31.87 o 
   2  14   0       37.93       46.57      8.41 o 
   3  14   0      995.31      976.06     21.53 o 
   4  14   0       41.89       24.94     11.04 o 
   5  14   0      121.36      152.51     31.69 o 
   6  14   0      325.48      352.16     21.68 o 
   7  14   0      341.91      336.45     22.23 o 
   8  14   0      198.96      214.14     21.98 o 
   9  14   0       86.62       89.31     22.44 o 
   1  15   0      246.06      236.69     13.13 o 
   2  15   0      262.56      292.46     13.03 o 
   3  15   0      617.62      582.98     17.53 o 
   4  15   0      434.03      456.30     23.86 o 
   5  15   0      378.98      391.45     30.07 o 
   6  15   0      212.84      242.96     20.63 o 
   7  15   0       85.39       91.94     18.67 o 
   8  15   0        8.20       12.52     31.68 o 
   0  16   0      601.57      587.96     25.79 o 
   1  16   0      138.48      166.34     17.38 o 
   2  16   0       37.03       42.38     10.46 o 
   3  16   0       41.85       47.09      9.98 o 
   4  16   0      253.49      242.86     20.03 o 
   5  16   0       62.55       67.77     16.91 o 
   6  16   0      198.77      218.74     35.77 o 
   7  16   0      218.86      277.73     26.40 o 
   1  17   0       78.45       98.80     12.18 o 
   2  17   0      535.30      552.92     20.33 o 
   3  17   0      339.64      379.08     16.26 o 
   4  17   0      240.14      249.01     21.79 o 
   5  17   0      129.89      145.30     19.29 o 
   6  17   0      152.89      133.52     20.70 o 
   0  18   0      328.27      351.59     23.77 o 
   1  18   0      369.62      442.66     17.85 o 
   2  18   0      247.92      256.17     15.68 o 
   3  18   0       92.30      102.26     19.10 o 
   4  18   0       12.06       -0.96     17.76 o 
   1  19   0       12.07        8.65     13.07 o 
   2  19   0       90.28      105.44     14.67 o 
 -13   1   1        6.25        8.64     15.34 o 
 -12   1   1       79.19       57.81     15.89 o 
 -11   1   1      229.42      265.76     24.72 o 
 -10   1   1        4.98        1.86     12.13 o 
  -9   1   1      243.51      259.17     14.94 o 
  -8   1   1       22.96       35.04      5.48 o 
  -7   1   1        3.66        1.40      3.15 o 
  -6   1   1      543.15      505.42      7.70 o 
  -5   1   1      249.38      233.67      6.10 o 
  -4   1   1       35.10       38.16      2.74 o 
  -3   1   1    21867.85    22530.59    298.00 o 
  -2   1   1      143.42      147.99      4.60 o 
  -1   1   1     2073.08     2269.16     45.07 o 
   0   1   1      246.64      242.43      7.56 o 
   1   1   1    12948.48    13066.51    341.69 o 
   2   1   1     5562.10     5744.12     88.33 o 
   3   1   1      433.92      486.04      8.29 o 
   4   1   1      574.64      578.47     10.24 o 
   5   1   1      165.41      177.39      5.75 o 
   6   1   1      432.79      471.65      8.40 o 
   7   1   1      123.28      133.21      8.56 o 
   8   1   1      478.12      496.15     21.15 o 
   9   1   1       36.99       34.44     18.08 o 
  10   1   1        0.83       -9.98     11.75 o 
  11   1   1       37.78       56.93     14.39 o 
  12   1   1        0.01        4.32     36.85 o 
  13   1   1       14.09       35.15     17.96 o 
 -13   2   1        3.98       -3.52     25.02 o 
 -12   2   1       46.87       56.30     17.29 o 
 -11   2   1       32.14        3.04     14.32 o 
 -10   2   1       86.56       87.39     14.76 o 
  -9   2   1       32.97       46.62      9.30 o 
  -8   2   1      495.56      479.51     10.99 o 
  -7   2   1     1057.95     1067.15     16.98 o 
  -6   2   1      928.57      897.21     17.24 o 
  -5   2   1      633.18      574.96     10.08 o 
  -4   2   1     6890.79     7205.08     86.54 o 
  -3   2   1    35849.20    35597.42    416.38 o 
  -2   2   1        9.12       10.21      2.02 o 
  -1   2   1     2625.81     2683.89     52.80 o 
   0   2   1     2221.84     2183.46     42.83 o 
   1   2   1      492.02      481.44     10.88 o 
   2   2   1       53.27       46.69      5.56 o 
   3   2   1     6630.06     7132.26    110.44 o 
   4   2   1      193.61      197.91      7.54 o 
   5   2   1      271.28      265.76      7.73 o 
   6   2   1     1497.17     1555.82     24.48 o 
   7   2   1        0.19       -0.74      6.76 o 
   8   2   1       17.23       31.72      7.90 o 
   9   2   1      103.90      102.87     10.93 o 
  10   2   1       23.23       26.56     12.86 o 
  11   2   1      300.22      340.39     20.59 o 
  12   2   1        8.46       -3.88     15.06 o 
  13   2   1       14.11        7.21     16.45 o 
 -13   3   1       10.55        1.47     17.41 o 
 -12   3   1       26.26       39.21     16.77 o 
 -11   3   1       90.71      107.45     25.05 o 
 -10   3   1      101.53      119.97     11.80 o 
  -9   3   1      626.37      604.34     15.57 o 
  -8   3   1      175.24      197.70      7.75 o 
  -7   3   1     2922.42     2974.75     39.26 o 
  -6   3   1     1012.40     1075.59     16.67 o 
  -5   3   1      206.55      221.49      6.35 o 
  -4   3   1     2255.39     2300.06     32.77 o 
  -3   3   1     9616.41     9380.49    111.54 o 
  -2   3   1     2753.15     2808.40     38.71 o 
  -1   3   1    11724.29    11385.56    251.34 o 
   0   3   1     8157.84     7175.08    185.31 o 
   1   3   1       13.85       17.84      2.73 o 
   2   3   1      974.95      970.71     41.72 o 
   3   3   1      163.59      182.51      6.11 o 
   4   3   1      257.11      271.55      8.91 o 
   5   3   1       45.59       28.86      5.87 o 
   6   3   1     1684.73     1634.05     31.24 o 
   7   3   1      438.50      442.58     12.37 o 
   8   3   1      902.56      929.77     19.13 o 
   9   3   1      202.74      241.26     17.16 o 
  10   3   1       32.42       34.49     10.88 o 
  11   3   1        6.90       34.12     14.49 o 
  12   3   1        4.08        4.91     15.28 o 
 -13   4   1       59.59       69.43     18.27 o 
 -12   4   1        7.70        1.23     15.59 o 
 -11   4   1       46.95       60.67     16.34 o 
 -10   4   1       18.20       30.36     10.51 o 
  -9   4   1        1.79       -1.06      7.16 o 
  -8   4   1      129.57      128.48      8.43 o 
  -7   4   1      833.55      885.85     15.35 o 
  -6   4   1     2367.25     2249.62     30.40 o 
  -5   4   1      396.93      374.53      8.32 o 
  -4   4   1     2293.44     2266.11     29.32 o 
  -3   4   1      939.90      970.63     13.75 o 
  -2   4   1     3211.94     3254.31     44.74 o 
  -1   4   1     3573.81     3443.59     65.11 o 
   0   4   1     1334.69     1227.81     18.11 o 
   1   4   1      669.74      650.52     12.41 o 
   2   4   1     4832.03     4662.64     56.11 o 
   3   4   1     4728.89     4896.81     59.36 o 
   4   4   1     2262.79     2247.41     29.15 o 
   5   4   1     3266.02     3268.14     41.57 o 
   6   4   1     4425.34     4564.60     64.60 o 
   7   4   1       60.42       71.67      7.38 o 
   8   4   1      155.39      160.56      9.32 o 
   9   4   1       43.12       55.16     10.76 o 
  10   4   1      118.75      127.52     12.09 o 
  11   4   1      353.00      360.80     21.91 o 
  12   4   1       19.15        9.54     14.61 o 
 -13   5   1        7.61        4.50     18.10 o 
 -12   5   1       13.94       13.05     15.44 o 
 -11   5   1       83.29       89.03     16.24 o 
 -10   5   1      817.75      841.75     28.12 o 
  -9   5   1      534.94      552.85     15.85 o 
  -8   5   1      547.40      558.32     17.27 o 
  -7   5   1      330.84      311.23     11.76 o 
  -6   5   1        3.94        5.87      4.26 o 
  -5   5   1       29.87       37.04      4.02 o 
  -4   5   1     1888.47     1921.63     25.52 o 
  -3   5   1     3278.36     2978.19     37.27 o 
  -2   5   1     1876.83     1831.79     23.41 o 
  -1   5   1    12676.22    11856.20    159.33 o 
   0   5   1     7998.10     7334.43    150.87 o 
   1   5   1     2265.04     2358.82     33.26 o 
   2   5   1       39.84       35.85      2.85 o 
   3   5   1     1392.23     1515.89     20.41 o 
   4   5   1     1550.68     1527.29     21.12 o 
   5   5   1     4919.86     4988.44     61.87 o 
   6   5   1      959.02      965.44     18.69 o 
   7   5   1     1062.10     1052.31     20.61 o 
   8   5   1      287.54      298.34     13.00 o 
   9   5   1     1068.41     1170.25     27.11 o 
  10   5   1       23.35        9.08     10.77 o 
  11   5   1      218.38      201.72     42.60 o 
  12   5   1       88.06      114.03     17.45 o 
 -12   6   1      140.21      169.05     18.77 o 
 -11   6   1      131.14      155.87     36.69 o 
 -10   6   1        0.52       -6.89      8.60 o 
  -9   6   1        0.23       -3.72      7.83 o 
  -8   6   1      557.50      561.08     19.39 o 
  -7   6   1      752.34      779.31     15.06 o 
  -6   6   1     1974.02     1876.18     26.46 o 
  -5   6   1     2651.84     2538.98     33.47 o 
  -4   6   1     7080.71     7164.40     86.76 o 
  -3   6   1      789.26      792.10     10.85 o 
  -2   6   1      239.99      233.50      6.75 o 
  -1   6   1      667.41      636.37     17.58 o 
   0   6   1       43.72       66.39      4.93 o 
   1   6   1    11078.58    10374.53    216.03 o 
   2   6   1     7863.32     7806.69    103.01 o 
   3   6   1     5760.76     5489.75     66.91 o 
   4   6   1       45.63       56.06     10.26 o 
   5   6   1     2315.62     2194.19     29.68 o 
   6   6   1      338.74      344.93     11.57 o 
   7   6   1        0.52        7.78      7.17 o 
   8   6   1      226.45      240.37     10.99 o 
   9   6   1       43.81       57.62      9.55 o 
  10   6   1      171.24      178.25     14.15 o 
  11   6   1        8.44        1.98     11.85 o 
  12   6   1      329.00      373.67     23.70 o 
 -12   7   1      206.81      228.53     25.08 o 
 -11   7   1       84.20      103.96     13.91 o 
 -10   7   1      708.09      732.21     19.71 o 
  -9   7   1      918.68      941.24     25.57 o 
  -8   7   1      322.59      311.72     11.99 o 
  -7   7   1     1558.47     1657.72     28.44 o 
  -6   7   1       99.72      115.94      6.24 o 
  -5   7   1      438.75      453.10      9.85 o 
  -4   7   1      731.89      678.81     11.88 o 
  -3   7   1      113.51      106.94      4.24 o 
  -2   7   1     7254.42     7027.83     93.40 o 
  -1   7   1     8768.92     8327.77    111.53 o 
   0   7   1     3075.09     2914.06     41.34 o 
   1   7   1       47.16       30.21      4.05 o 
   2   7   1     1276.70     1235.67     19.04 o 
   3   7   1      616.54      657.72     11.39 o 
   4   7   1      983.87      941.49     17.33 o 
   5   7   1      432.42      390.05      9.52 o 
   6   7   1     1778.05     1756.01     29.23 o 
   7   7   1      528.04      536.43     15.30 o 
   8   7   1      561.87      580.53     15.99 o 
   9   7   1      693.61      714.12     18.41 o 
  10   7   1       93.96      134.84     20.69 o 
  11   7   1       25.97       23.78     12.91 o 
  12   7   1        3.82        6.24     17.31 o 
 -12   8   1      404.16      413.13     25.80 o 
 -11   8   1        2.61       -3.52     11.90 o 
 -10   8   1      110.51      117.87     15.87 o 
  -9   8   1       12.83        3.65      8.97 o 
  -8   8   1      202.03      200.62     10.93 o 
  -7   8   1     1804.09     1805.56     30.44 o 
  -6   8   1      762.48      718.16     13.84 o 
  -5   8   1     4074.60     3885.95     49.57 o 
  -4   8   1     3249.35     3245.96     41.55 o 
  -3   8   1     3578.75     3476.15     39.64 o 
  -2   8   1      310.56      327.43      8.83 o 
  -1   8   1      157.78      149.58      6.12 o 
   0   8   1      216.08      177.85      6.64 o 
   1   8   1     1160.60     1037.38     17.73 o 
   2   8   1    11129.42    10730.76    145.08 o 
   3   8   1     3788.82     3718.37     46.89 o 
   4   8   1     2903.94     2919.42     38.26 o 
   5   8   1     1230.85     1205.53     21.78 o 
   6   8   1      780.48      816.57     21.55 o 
   7   8   1        6.55        9.06      7.58 o 
   8   8   1       18.15       20.05      8.63 o 
   9   8   1      592.53      548.86     16.59 o 
  10   8   1       29.12       33.30     15.48 o 
  11   8   1      115.94      111.72     14.95 o 
 -12   9   1       13.91        5.20     17.59 o 
 -11   9   1      102.08      105.11     13.00 o 
 -10   9   1      277.14      309.03     14.85 o 
  -9   9   1      430.96      446.38     16.57 o 
  -8   9   1      876.89      932.50     21.02 o 
  -7   9   1      606.79      609.79     16.03 o 
  -6   9   1      276.25      300.24     13.97 o 
  -5   9   1      199.83      179.05      7.03 o 
  -4   9   1       16.67       14.00      3.78 o 
  -3   9   1     3581.32     3467.53     39.78 o 
  -2   9   1     2375.88     2155.78     32.63 o 
  -1   9   1     6338.09     5990.22     82.24 o 
   0   9   1     8102.51     7952.04    188.56 o 
   1   9   1      796.79      791.68     17.48 o 
   2   9   1     3340.84     3418.71     39.37 o 
   3   9   1      697.92      721.63     12.71 o 
   4   9   1      183.39      162.72      7.08 o 
   5   9   1     1788.58     1716.33     30.40 o 
   6   9   1      804.84      800.12     17.82 o 
   7   9   1      753.27      783.61     18.40 o 
   8   9   1     1217.59     1238.43     37.10 o 
   9   9   1      168.42      213.56     12.66 o 
  10   9   1      318.77      332.46     27.81 o 
  11   9   1        0.42        5.08     13.58 o 
 -11  10   1        2.46       11.78     13.82 o 
 -10  10   1       38.51       59.00     16.53 o 
  -9  10   1        0.43        2.27     10.78 o 
  -8  10   1       97.78       94.01     11.55 o 
  -7  10   1      495.60      510.89     22.67 o 
  -6  10   1     2325.60     2310.55     36.78 o 
  -5  10   1     1420.55     1459.52     25.34 o 
  -4  10   1     3507.05     3473.05     44.77 o 
  -3  10   1     1543.02     1574.38     25.80 o 
  -2  10   1       47.76       63.27      5.96 o 
  -1  10   1      962.12      991.28     18.20 o 
   0  10   1      346.32      341.31     10.47 o 
   1  10   1      612.99      573.23     13.17 o 
   2  10   1     1473.76     1402.16     23.71 o 
   3  10   1     2015.90     1972.69     65.52 o 
   4  10   1     1119.93     1031.71     22.99 o 
   5  10   1     1629.52     1661.86     40.95 o 
   6  10   1     1374.31     1416.76     29.59 o 
   7  10   1       28.80       20.09     13.14 o 
   8  10   1       57.26       32.94     11.13 o 
   9  10   1      120.46      104.02     13.74 o 
  10  10   1      261.74      239.30     19.37 o 
  11  10   1      101.23      107.05     19.25 o 
 -11  11   1      132.53      141.69     20.52 o 
 -10  11   1      335.58      422.76     51.45 o 
  -9  11   1      426.89      472.55     24.89 o 
  -8  11   1      274.08      280.64     20.07 o 
  -7  11   1      593.69      590.97     26.39 o 
  -6  11   1      790.52      777.74     27.36 o 
  -5  11   1        0.20       -2.40      8.75 o 
  -4  11   1      130.41      133.92      9.75 o 
  -3  11   1     2016.89     1959.76     31.30 o 
  -2  11   1     1137.71     1100.58     24.69 o 
  -1  11   1     2678.56     2638.65     39.86 o 
   0  11   1     3741.21     3568.74     52.13 o 
   1  11   1      610.98      612.99     14.75 o 
   2  11   1      653.14      664.78     16.26 o 
   3  11   1        7.20       -0.15      7.58 o 
   4  11   1       18.96        5.46      9.67 o 
   5  11   1      146.06      140.58     16.42 o 
   6  11   1      503.88      520.66     25.10 o 
   7  11   1      356.07      356.28     26.42 o 
   8  11   1      235.02      250.36     19.18 o 
   9  11   1       26.49       32.62     22.91 o 
  10  11   1       40.88       42.77     26.05 o 
 -10  12   1       15.25        4.14     17.19 o 
  -9  12   1        0.05        1.98     19.27 o 
  -8  12   1      151.34      175.33     19.60 o 
  -7  12   1      392.41      424.47     22.72 o 
  -6  12   1       90.37       87.82     14.96 o 
  -5  12   1      307.85      300.04     14.20 o 
  -4  12   1     1117.71     1146.81     21.88 o 
  -3  12   1      847.61      873.39     18.21 o 
  -2  12   1     1033.61     1038.40     20.24 o 
  -1  12   1       17.22       21.31      6.65 o 
   0  12   1       21.58       16.05      6.84 o 
   1  12   1      671.24      636.35     15.76 o 
   2  12   1      733.26      743.00     20.25 o 
   3  12   1      612.01      584.66     20.83 o 
   4  12   1     1083.36     1033.43     30.25 o 
   5  12   1      210.55      245.39     17.28 o 
   6  12   1       27.18       28.79     12.84 o 
   7  12   1        6.07       15.33     14.21 o 
   8  12   1       30.84       34.07     16.63 o 
   9  12   1        2.76        8.87     17.42 o 
  10  12   1        9.36       34.58     18.85 o 
 -10  13   1       34.37       26.03     18.65 o 
  -9  13   1       25.43       21.86     17.58 o 
  -8  13   1       13.16        7.97     16.04 o 
  -7  13   1        1.33      -13.63     15.63 o 
  -6  13   1      114.90      134.69     16.82 o 
  -5  13   1       62.23       77.46     11.31 o 
  -4  13   1      386.88      392.34     17.08 o 
  -3  13   1      449.70      427.10     13.94 o 
  -2  13   1      310.23      334.89     12.46 o 
  -1  13   1      339.57      357.73     12.62 o 
   0  13   1       62.81       83.42      8.45 o 
   1  13   1     1443.46     1459.48     26.62 o 
   2  13   1      252.59      265.77     11.41 o 
   3  13   1      143.24      134.29     11.87 o 
   4  13   1       87.33       81.49     14.16 o 
   5  13   1       10.78       -9.57     12.60 o 
   6  13   1      132.06      124.67     15.97 o 
   7  13   1      170.47      170.81     17.95 o 
   8  13   1       87.19      102.79     18.44 o 
   9  13   1       69.85       53.51     18.37 o 
  -9  14   1        2.66        1.15     17.01 o 
  -8  14   1        1.84       -7.12     15.61 o 
  -7  14   1       57.53       56.34     16.85 o 
  -6  14   1       86.85       89.52     16.99 o 
  -5  14   1       11.16       27.85     11.12 o 
  -4  14   1      153.12      155.71     12.86 o 
  -3  14   1       26.29       32.31      8.53 o 
  -2  14   1      114.35      101.13      9.23 o 
  -1  14   1      306.96      311.44     12.76 o 
   0  14   1      238.23      232.64     11.40 o 
   1  14   1      203.69      185.87     11.16 o 
   2  14   1       68.97       51.07      9.35 o 
   3  14   1      328.79      375.79     20.82 o 
   4  14   1      376.51      368.38     20.95 o 
   5  14   1       47.78       59.37     14.82 o 
   6  14   1       33.91       32.56     16.30 o 
   7  14   1       41.41       33.09     23.97 o 
   8  14   1        2.87      -26.19     17.46 o 
  -8  15   1       24.40       22.52     18.07 o 
  -7  15   1       47.60       14.63     17.45 o 
  -6  15   1       86.89       64.12     21.02 o 
  -5  15   1       31.76       16.84     25.37 o 
  -4  15   1       18.50       29.21     11.24 o 
  -3  15   1      233.09      271.90     13.36 o 
  -2  15   1      131.91      138.27     11.07 o 
  -1  15   1       13.99       13.77      8.74 o 
   0  15   1       33.83       22.29      9.08 o 
   1  15   1        2.02      -11.87      8.61 o 
   2  15   1       46.05       37.80      9.61 o 
   3  15   1      105.46      120.97     13.32 o 
   4  15   1      114.08      106.64     16.64 o 
   5  15   1        0.48      -12.55     15.83 o 
   6  15   1        5.77        1.01     22.33 o 
   7  15   1       57.78       92.85     17.71 o 
   8  15   1        2.05      -17.11     17.46 o 
  -7  16   1       11.65       11.78     19.13 o 
  -6  16   1       20.52        2.29     16.67 o 
  -5  16   1       21.26        1.99     16.04 o 
  -4  16   1      201.12      197.47     15.43 o 
  -3  16   1       16.87       17.27     12.29 o 
  -2  16   1       38.61       25.28     10.11 o 
  -1  16   1      433.51      440.29     16.22 o 
   0  16   1       15.81        6.01     10.00 o 
   1  16   1       43.75       34.79     10.17 o 
   2  16   1       25.65       32.74     10.38 o 
   3  16   1       91.05       87.99     16.32 o 
   4  16   1        0.01       14.85     22.72 o 
   5  16   1        1.09        6.18     15.71 o 
   6  16   1        3.44        7.59     16.87 o 
   7  16   1       29.85       27.18     24.86 o 
  -6  17   1        5.13      -17.50     17.85 o 
  -5  17   1       60.11       40.75     17.23 o 
  -4  17   1      151.65      135.64     15.87 o 
  -3  17   1       57.00       42.19     13.37 o 
  -2  17   1       15.31        9.08     10.32 o 
  -1  17   1       27.03       19.04     10.34 o 
   0  17   1       22.02       15.81     14.19 o 
   1  17   1       41.31       50.71     11.96 o 
   2  17   1       17.59       15.46     12.89 o 
   3  17   1        9.61        5.63     16.56 o 
   4  17   1       10.71       -9.49     16.56 o 
   5  17   1        1.65       18.96     34.78 o 
   6  17   1       21.03        8.01     19.40 o 
  -5  18   1       32.37       21.38     20.00 o 
  -4  18   1        2.21      -17.79     28.32 o 
  -3  18   1        0.80        2.77     14.16 o 
  -2  18   1        3.80        9.16     11.42 o 
  -1  18   1       45.28       24.51     11.79 o 
   0  18   1        7.05       15.20     11.98 o 
   1  18   1       23.59       33.11     12.57 o 
   2  18   1       66.55       63.74     15.88 o 
   3  18   1      114.00       99.35     19.30 o 
   4  18   1       81.02       64.14     18.84 o 
  -2  19   1       44.69       32.19     16.13 o 
  -1  19   1      143.87      147.53     14.49 o 
   0  19   1       64.82       51.96     13.12 o 
   1  19   1        7.36        9.22     12.51 o 
   2  19   1        1.17      -18.52     19.05 o 
 -13   0   2        6.09       -1.64     23.13 o 
 -12   0   2      240.56      252.01     29.61 o 
 -11   0   2      765.49      726.29     42.21 o 
 -10   0   2     1746.48     1597.28     60.88 o 
  -9   0   2     1074.83     1033.80     22.64 o 
  -8   0   2     2473.01     2314.37     45.11 o 
  -7   0   2      472.43      504.08     12.59 o 
  -6   0   2      536.13      502.39     10.25 o 
  -5   0   2      325.40      320.27      9.80 o 
  -4   0   2      532.16      683.80     15.45 o 
  -3   0   2    67869.62    68877.07   1007.74 o 
  -2   0   2    21629.75    21584.37    318.01 o 
  -1   0   2     5724.95     6350.01    172.49 o 
   0   0   2    10381.76    10098.58    271.74 o 
   1   0   2     6800.45     7389.18    139.22 o 
   2   0   2     4495.89     4357.42     82.98 o 
   3   0   2     5941.71     6172.48    117.03 o 
   4   0   2     5398.27     5405.18    103.63 o 
   5   0   2     1157.22     1128.27     43.13 o 
   6   0   2     1236.17     1121.35     67.45 o 
   7   0   2     1991.49     1845.43     62.60 o 
   8   0   2      904.67      889.48     39.64 o 
   9   0   2       73.29       92.47     20.30 o 
  10   0   2      188.30      195.23     26.85 o 
  11   0   2        9.52       -6.00     21.94 o 
  12   0   2      130.41       98.12     24.13 o 
 -13   1   2       56.58       53.26     25.64 o 
 -12   1   2      128.10       93.68     18.04 o 
 -11   1   2       59.19       36.83     39.16 o 
 -10   1   2      107.51      100.06      9.04 o 
  -9   1   2      856.08      782.44     15.11 o 
  -8   1   2      360.71      361.08     11.19 o 
  -7   1   2     1256.53     1171.84     18.17 o 
  -6   1   2     4043.99     3867.68     48.87 o 
  -5   1   2     3794.52     3795.12     60.73 o 
  -4   1   2     3555.12     3639.28     45.00 o 
  -3   1   2      579.67      580.01     10.10 o 
  -2   1   2    13395.20    13976.46    185.57 o 
  -1   1   2     1113.32     1017.61     17.13 o 
   0   1   2     8882.44     8592.54    128.33 o 
   1   1   2     3056.80     3271.18     51.53 o 
   2   1   2     4977.63     5069.57     68.00 o 
   3   1   2    12728.39    13552.80    179.80 o 
   4   1   2     2889.36     2731.29     38.17 o 
   5   1   2     3117.01     3154.34     55.11 o 
   6   1   2        5.50        2.74      5.41 o 
   7   1   2      114.71      131.98     23.64 o 
   8   1   2      407.55      405.54     20.04 o 
   9   1   2      318.56      297.72     19.59 o 
  10   1   2      255.71      277.02     22.64 o 
  11   1   2      528.63      523.25     25.51 o 
  12   1   2      304.28      254.00     30.34 o 
 -13   2   2       37.02       38.67     17.45 o 
 -12   2   2      267.51      283.84     21.64 o 
 -11   2   2      237.80      251.32     20.86 o 
 -10   2   2       85.65       88.75      9.30 o 
  -9   2   2     1298.72     1178.97     22.66 o 
  -8   2   2      735.41      712.35     13.87 o 
  -7   2   2      437.66      447.80     10.32 o 
  -6   2   2       48.07       64.15      4.58 o 
  -5   2   2      342.45      393.97      8.24 o 
  -4   2   2     3277.21     3102.22     43.46 o 
  -3   2   2     8058.76     7909.29     94.49 o 
  -2   2   2    30649.68    31464.28    495.62 o 
  -1   2   2     5396.06     5508.30    106.53 o 
   0   2   2     8421.67     8262.91    385.66 o 
   1   2   2     2695.30     2885.90     34.38 o 
   2   2   2     5425.12     5707.97     76.50 o 
   3   2   2     2280.87     2311.15     37.59 o 
   4   2   2      422.64      523.58     11.79 o 
   5   2   2     3871.46     3952.10     65.96 o 
   6   2   2     2444.69     2255.79     60.26 o 
   7   2   2     1237.47     1208.42     25.17 o 
   8   2   2     1419.16     1422.54     38.47 o 
   9   2   2      214.20      245.72     18.56 o 
  10   2   2        8.99        8.14     14.21 o 
  11   2   2      259.33      258.01     28.40 o 
  12   2   2       78.52       60.36     19.01 o 
 -13   3   2       88.14      116.28     20.21 o 
 -12   3   2       17.28        9.41     17.38 o 
 -11   3   2      115.70      132.06     16.76 o 
 -10   3   2      234.85      254.64     16.67 o 
  -9   3   2      350.30      348.76     15.30 o 
  -8   3   2      655.88      582.15     14.62 o 
  -7   3   2     2516.71     2404.82     32.82 o 
  -6   3   2     9891.16     9212.29    111.45 o 
  -5   3   2     9742.98    10011.61    120.09 o 
  -4   3   2      283.15      302.23      7.96 o 
  -3   3   2      430.55      450.83      8.95 o 
  -2   3   2      916.33      912.15     16.99 o 
  -1   3   2      994.43      977.69     21.79 o 
   0   3   2    12743.44    11859.32    732.42 o 
   1   3   2     2455.21     2513.45     34.67 o 
   2   3   2     4822.26     4843.52     65.25 o 
   3   3   2      904.15      853.39     15.88 o 
   4   3   2     1912.73     1915.37     39.60 o 
   5   3   2       47.14       44.44      5.81 o 
   6   3   2      354.62      379.54     20.83 o 
   7   3   2        0.26        3.71      7.27 o 
   8   3   2       12.04        7.03     11.46 o 
   9   3   2      916.28      866.89     30.12 o 
  10   3   2       26.32       30.59     11.99 o 
  11   3   2        5.67       14.51     14.62 o 
  12   3   2       29.26       31.44     16.67 o 
 -13   4   2       48.51       48.78     19.36 o 
 -12   4   2      146.95      136.81     20.28 o 
 -11   4   2      153.04      160.82     13.92 o 
 -10   4   2      237.75      247.77     14.59 o 
  -9   4   2      672.95      598.80     19.31 o 
  -8   4   2      843.96      818.94     15.43 o 
  -7   4   2      302.04      302.53      8.83 o 
  -6   4   2     1410.08     1367.49     26.11 o 
  -5   4   2     1984.21     1905.99     25.99 o 
  -4   4   2      838.65      850.89     13.18 o 
  -3   4   2     3357.12     3087.16     38.68 o 
  -2   4   2     6508.20     6501.43    123.32 o 
  -1   4   2     4476.13     4516.98     71.61 o 
   0   4   2     1109.06     1107.72     19.31 o 
   1   4   2      684.28      658.48     10.68 o 
   2   4   2     1008.12     1160.82     21.70 o 
   3   4   2       53.98       60.73      5.76 o 
   4   4   2      754.73      674.56     16.81 o 
   5   4   2      813.51      823.77     17.86 o 
   6   4   2     1970.64     1867.46     54.02 o 
   7   4   2       24.23       -1.02     10.93 o 
   8   4   2       39.37       16.12     12.89 o 
   9   4   2      744.35      762.53     22.31 o 
  10   4   2       15.81       14.57     11.66 o 
  11   4   2       79.13       83.34     16.30 o 
  12   4   2       13.05        6.25     17.48 o 
 -13   5   2        5.95      -11.34     17.24 o 
 -12   5   2       37.38       38.83     20.75 o 
 -11   5   2       87.04       58.93     12.56 o 
 -10   5   2        9.51      -14.08     10.33 o 
  -9   5   2      607.75      571.71     16.21 o 
  -8   5   2        8.76        2.94      5.62 o 
  -7   5   2      165.66      163.08     15.86 o 
  -6   5   2       45.37       36.48      4.74 o 
  -5   5   2      769.38      731.38     12.81 o 
  -4   5   2      328.77      339.34      7.87 o 
  -3   5   2      198.88      210.78      5.70 o 
  -2   5   2        1.50        3.26      2.84 o 
  -1   5   2       42.10       42.44      3.47 o 
   0   5   2      797.99      800.21     14.63 o 
   1   5   2     6105.43     5932.44     71.58 o 
   2   5   2      968.58     1000.30     15.54 o 
   3   5   2     9952.73    10733.33    143.23 o 
   4   5   2      293.50      281.04     11.86 o 
   5   5   2       32.96       32.22      9.02 o 
   6   5   2      278.59      272.61      9.90 o 
   7   5   2       25.11       29.06      9.75 o 
   8   5   2      406.72      401.37     13.83 o 
   9   5   2       12.20       13.17     10.71 o 
  10   5   2       83.50       88.51     13.09 o 
  11   5   2       77.73       93.51     14.09 o 
  12   5   2        4.07       -6.86     34.57 o 
 -12   6   2       77.90       56.08     17.32 o 
 -11   6   2       65.26       68.80     14.25 o 
 -10   6   2       13.20       12.06     10.79 o 
  -9   6   2       16.18        9.60      7.85 o 
  -8   6   2      576.99      569.84     16.67 o 
  -7   6   2       92.60       83.43      6.43 o 
  -6   6   2        2.33        2.81      4.55 o 
  -5   6   2      482.33      478.40     10.13 o 
  -4   6   2     1785.48     1762.70     24.21 o 
  -3   6   2      350.11      306.93      9.68 o 
  -2   6   2     2229.05     2301.17     33.35 o 
  -1   6   2      952.42     1052.58     17.14 o 
   0   6   2     2669.91     2671.63     37.53 o 
   1   6   2      281.64      315.93      6.33 o 
   2   6   2     3269.88     3550.44     43.92 o 
   3   6   2       29.32       49.52      6.45 o 
   4   6   2      280.13      239.85      7.14 o 
   5   6   2       41.09       44.96      8.17 o 
   6   6   2      529.82      528.89     13.68 o 
   7   6   2       54.29       64.50      7.98 o 
   8   6   2      220.88      217.13     11.12 o 
   9   6   2        1.66       15.53     11.06 o 
  10   6   2        5.99       16.16     11.83 o 
  11   6   2        6.22       19.69     12.19 o 
  12   6   2       11.73       12.80     16.65 o 
 -12   7   2        2.45      -12.52     32.06 o 
 -11   7   2       50.16       28.28     12.86 o 
 -10   7   2        0.64       -3.24      9.47 o 
  -9   7   2       44.03       56.86      9.77 o 
  -8   7   2      231.84      249.44     11.35 o 
  -7   7   2       49.83       72.24      6.49 o 
  -6   7   2      670.08      674.20     14.56 o 
  -5   7   2       24.45       25.90      5.11 o 
  -4   7   2     1502.42     1513.40     19.18 o 
  -3   7   2       54.92       58.93      5.23 o 
  -2   7   2        3.54        2.25      3.62 o 
  -1   7   2     1114.25     1183.39     20.22 o 
   0   7   2        6.98        9.76      3.18 o 
   1   7   2     1112.97     1254.28     17.27 o 
   2   7   2      544.30      512.57      9.25 o 
   3   7   2       32.13       42.32      5.49 o 
   4   7   2      451.07      414.14      9.08 o 
   5   7   2       18.61       18.64      6.05 o 
   6   7   2       97.48       96.75      8.54 o 
   7   7   2       36.07       39.90      8.39 o 
   8   7   2       48.04       40.02      9.02 o 
   9   7   2       26.28        6.79     11.10 o 
  10   7   2       42.62       51.50     14.62 o 
  11   7   2        3.32        0.62     13.24 o 
 -12   8   2        0.20       -7.25     16.32 o 
 -11   8   2       34.83       21.72     13.07 o 
 -10   8   2       60.84       51.29     11.08 o 
  -9   8   2       58.57       39.74      9.40 o 
  -8   8   2       23.04       20.99      8.29 o 
  -7   8   2       78.31       68.25      8.61 o 
  -6   8   2      514.71      519.53     11.91 o 
  -5   8   2       22.59       24.09      4.88 o 
  -4   8   2      224.45      250.51      6.44 o 
  -3   8   2      236.18      235.49     12.56 o 
  -2   8   2      668.41      722.55     13.96 o 
  -1   8   2       35.63       39.19      4.81 o 
   0   8   2      597.89      685.89     11.64 o 
   1   8   2     1074.36     1138.53     24.40 o 
   2   8   2     1408.15     1516.55     27.05 o 
   3   8   2      270.39      285.04      7.86 o 
   4   8   2      629.48      607.91     11.88 o 
   5   8   2       10.40       13.15      6.89 o 
   6   8   2        4.18        7.82      7.35 o 
   7   8   2       39.62       30.83      8.43 o 
   8   8   2        0.05       -8.59      8.25 o 
   9   8   2       39.98       39.19     11.66 o 
  10   8   2       28.52       39.99     12.93 o 
  11   8   2        0.21       10.37     13.79 o 
 -12   9   2       30.39      -14.97     16.43 o 
 -11   9   2      111.58      104.62     18.53 o 
 -10   9   2       36.43       36.32     10.79 o 
  -9   9   2      339.64      358.49     26.65 o 
  -8   9   2       85.49       95.20     11.99 o 
  -7   9   2        3.46       -5.55      6.79 o 
  -6   9   2       83.11      106.77      7.08 o 
  -5   9   2        5.97       19.51      7.08 o 
  -4   9   2      132.90      136.86      5.22 o 
  -3   9   2      556.58      525.72     12.22 o 
  -2   9   2      247.43      261.18      9.01 o 
  -1   9   2       46.39       71.33      7.49 o 
   0   9   2      176.17      178.21      6.00 o 
   1   9   2      221.98      191.29      9.68 o 
   2   9   2      138.68      140.29      7.03 o 
   3   9   2      702.17      753.76     13.34 o 
   4   9   2       82.96       88.56      9.91 o 
   5   9   2      229.83      240.78     10.04 o 
   6   9   2      343.14      353.01     12.65 o 
   7   9   2      398.68      395.71     14.12 o 
   8   9   2        0.55        4.13      9.49 o 
   9   9   2        6.77       15.98     10.44 o 
  10   9   2        4.67       -3.22     12.38 o 
  11   9   2       15.13       20.52     14.17 o 
 -11  10   2        7.46      -23.15     16.33 o 
 -10  10   2        8.47       -1.86     13.00 o 
  -9  10   2      227.00      225.37     15.69 o 
  -8  10   2      144.14      151.71     13.31 o 
  -7  10   2        9.51        3.05     12.39 o 
  -6  10   2      327.86      313.71     11.62 o 
  -5  10   2      211.30      219.54      9.66 o 
  -4  10   2      475.59      424.63     11.45 o 
  -3  10   2      802.78      779.20     18.02 o 
  -2  10   2      292.93      296.44     10.00 o 
  -1  10   2      260.64      237.41      8.59 o 
   0  10   2        9.18       21.93      6.71 o 
   1  10   2       79.54       81.42      7.89 o 
   2  10   2       15.18       20.77      6.91 o 
   3  10   2      119.50      106.31      8.93 o 
   4  10   2        9.40        6.74      9.33 o 
   5  10   2      122.23      133.54     10.37 o 
   6  10   2      458.25      471.09     17.19 o 
   7  10   2        2.70        0.49      9.89 o 
   8  10   2        0.54       -2.20     11.52 o 
   9  10   2       19.51       15.38     12.77 o 
  10  10   2       14.64        5.91     15.35 o 
 -11  11   2        2.13      -27.45     18.30 o 
 -10  11   2        0.33       -1.43     16.63 o 
  -9  11   2      120.69      133.88     18.86 o 
  -8  11   2        2.64      -16.24     13.16 o 
  -7  11   2      117.62      118.71     16.78 o 
  -6  11   2     1208.38     1150.39     26.84 o 
  -5  11   2     1439.14     1411.26     30.42 o 
  -4  11   2      399.42      414.99     15.49 o 
  -3  11   2       58.14       85.21      7.95 o 
  -2  11   2        7.43        5.26      5.76 o 
  -1  11   2      118.49      107.52     10.71 o 
   0  11   2      726.81      671.67     15.54 o 
   1  11   2      847.45      811.23     19.83 o 
   2  11   2      570.75      505.30     16.43 o 
   3  11   2      154.61      190.95     11.18 o 
   4  11   2       11.09       -7.39      9.77 o 
   5  11   2      296.29      285.27     16.69 o 
   6  11   2      112.37      128.52     14.71 o 
   7  11   2      270.06      269.02     18.40 o 
   8  11   2      448.40      458.49     23.42 o 
   9  11   2       82.29       59.43     22.81 o 
  10  11   2       50.92       61.88     27.61 o 
 -10  12   2       40.43       56.27     18.07 o 
  -9  12   2      197.14      242.95     22.82 o 
  -8  12   2      299.59      345.92     33.07 o 
  -7  12   2        0.65        2.27     16.78 o 
  -6  12   2      144.51      134.61     12.33 o 
  -5  12   2        6.44       -2.37      9.39 o 
  -4  12   2       21.89       32.92      9.08 o 
  -3  12   2      865.79      825.94     17.93 o 
  -2  12   2     1158.04     1132.20     25.77 o 
  -1  12   2     1718.01     1744.57     43.25 o 
   0  12   2        6.66       13.99      6.97 o 
   1  12   2      940.53      940.69     19.31 o 
   2  12   2        5.99        7.96      8.52 o 
   3  12   2      182.87      154.03     10.92 o 
   4  12   2      121.20      117.46     17.10 o 
   5  12   2      672.88      654.43     36.10 o 
   6  12   2      938.67      845.72     29.80 o 
   7  12   2       79.24       80.04     16.04 o 
   8  12   2      295.85      366.19     46.52 o 
   9  12   2      123.84      179.14     48.58 o 
 -10  13   2        7.09       34.12     19.16 o 
  -9  13   2       58.87       66.51     33.59 o 
  -8  13   2      142.31      130.96     18.56 o 
  -7  13   2      107.22      112.92     18.44 o 
  -6  13   2     1247.84     1259.80     32.76 o 
  -5  13   2       17.74       19.64     10.53 o 
  -4  13   2       84.30      104.17     11.48 o 
  -3  13   2       51.17       53.76      8.04 o 
  -2  13   2      109.62      123.75      9.13 o 
  -1  13   2       43.19       65.37      8.25 o 
   0  13   2     2249.68     2111.68     45.83 o 
   1  13   2       91.24       88.22      8.86 o 
   2  13   2      865.71      858.15     22.98 o 
   3  13   2     1092.55     1080.63     31.95 o 
   4  13   2      482.94      415.56     23.48 o 
   5  13   2        1.56       -2.81     13.04 o 
   6  13   2        4.09       -6.08     13.52 o 
   7  13   2       63.33       31.22     16.06 o 
   8  13   2       77.71       68.97     18.00 o 
   9  13   2       31.26       35.57     17.52 o 
  -9  14   2      120.37      141.08     20.28 o 
  -8  14   2      102.59      113.98     19.83 o 
  -7  14   2      171.89      198.70     20.23 o 
  -6  14   2      613.12      585.90     28.15 o 
  -5  14   2       49.00       62.32     11.81 o 
  -4  14   2      994.49      949.39     25.75 o 
  -3  14   2     1254.17     1241.58     24.53 o 
  -2  14   2      637.91      606.85     16.84 o 
  -1  14   2       23.73       24.92      9.17 o 
   0  14   2     2035.87     2057.59     35.18 o 
   1  14   2       31.34       59.19     11.54 o 
   2  14   2        7.59        6.95     10.48 o 
   3  14   2      184.06      182.46     16.80 o 
   4  14   2      459.88      416.10     38.93 o 
   5  14   2      136.03      114.97     16.40 o 
   6  14   2      136.31      160.93     19.00 o 
   7  14   2      131.92      138.60     20.37 o 
   8  14   2       65.76       76.30     20.20 o 
  -8  15   2      145.29      109.47     21.87 o 
  -7  15   2      196.86      228.75     22.26 o 
  -6  15   2      313.66      330.67     23.39 o 
  -5  15   2     1026.66     1053.66     41.61 o 
  -4  15   2      174.04      223.48     15.64 o 
  -3  15   2      265.22      284.34     15.90 o 
  -2  15   2      156.95      167.44     11.13 o 
  -1  15   2      552.84      511.79     18.12 o 
   0  15   2      684.08      664.33     19.10 o 
   1  15   2      392.89      399.20     17.66 o 
   2  15   2      349.50      330.60     16.86 o 
   3  15   2      614.97      612.10     25.85 o 
   4  15   2      392.46      393.28     65.24 o 
   5  15   2      228.96      271.26     20.52 o 
   6  15   2        8.37       21.58     16.83 o 
   7  15   2       10.69        8.80     17.22 o 
  -7  16   2        0.84      -19.22     17.50 o 
  -6  16   2       14.45       -3.90     20.46 o 
  -5  16   2      135.52      127.03     14.90 o 
  -4  16   2      388.66      406.85     32.30 o 
  -3  16   2     1316.43     1253.92     31.90 o 
  -2  16   2      707.90      775.44     36.07 o 
  -1  16   2      475.55      476.02     16.73 o 
   0  16   2      404.84      438.76     17.99 o 
   1  16   2      567.58      582.24     29.96 o 
   2  16   2       19.54       10.47     15.15 o 
   3  16   2       17.39       19.22     16.52 o 
   4  16   2       25.05       29.11     15.86 o 
   5  16   2       58.30       39.19     38.50 o 
   6  16   2      202.39      200.19     43.42 o 
  -6  17   2      378.38      404.52     26.41 o 
  -5  17   2      293.84      327.38     45.64 o 
  -4  17   2       26.17       33.48     14.84 o 
  -3  17   2        2.19       11.73     13.70 o 
  -2  17   2        2.18       14.30     10.77 o 
  -1  17   2       68.33       81.52     11.52 o 
   0  17   2      203.34      216.90     14.03 o 
   1  17   2      355.47      369.91     21.46 o 
   2  17   2      436.55      468.26     25.23 o 
   3  17   2      275.75      279.69     25.21 o 
   4  17   2       86.45      114.45     20.95 o 
   5  17   2       39.90       32.71     23.71 o 
  -4  18   2        4.47       10.05     14.82 o 
  -3  18   2      116.74      154.24     25.64 o 
  -2  18   2      276.07      344.19     20.00 o 
  -1  18   2      210.47      226.86     14.66 o 
   0  18   2      174.69      220.19     15.10 o 
   1  18   2       26.90       50.36     15.19 o 
   2  18   2       37.49       71.36     27.28 o 
   3  18   2        7.52      -17.74     16.87 o 
  -1  19   2        5.03       -2.60     12.26 o 
   0  19   2       14.85       -2.37     18.74 o 
 -13   1   3       55.12       67.42     19.55 o 
 -12   1   3       17.35       -1.21     16.17 o 
 -11   1   3        7.85       -6.00     14.29 o 
 -10   1   3        1.19       -0.74      6.79 o 
  -9   1   3      248.25      245.84      9.43 o 
  -8   1   3       79.89       82.96      6.51 o 
  -7   1   3        0.01        4.45      3.84 o 
  -6   1   3      212.22      243.09      6.69 o 
  -5   1   3      196.87      223.13      6.56 o 
  -4   1   3     2930.85     2914.63     36.76 o 
  -3   1   3     1624.09     1705.81     36.84 o 
  -2   1   3     2416.37     2569.90     41.16 o 
  -1   1   3     1864.33     1825.05     29.79 o 
   0   1   3       26.25       25.40      4.27 o 
   1   1   3     7093.24     7713.38    169.86 o 
   2   1   3      309.93      281.93      6.24 o 
   3   1   3     1331.18     1458.27     21.45 o 
   4   1   3      359.56      332.34     10.18 o 
   5   1   3     1428.23     1575.07     23.75 o 
   6   1   3      177.65      166.16     11.69 o 
   7   1   3        6.36        4.27     10.75 o 
   8   1   3       25.31       29.75     13.19 o 
   9   1   3       16.88       11.50     15.15 o 
  10   1   3        4.59      -17.94     14.94 o 
  11   1   3        0.15       15.85     18.24 o 
  12   1   3       68.12       85.78     35.09 o 
 -13   2   3       13.77        2.82     17.92 o 
 -12   2   3       12.20       -3.51     15.93 o 
 -11   2   3        1.17      -12.17      8.46 o 
 -10   2   3       78.36       95.65     11.20 o 
  -9   2   3       62.00       43.01      6.87 o 
  -8   2   3        3.27       -3.35      6.52 o 
  -7   2   3      385.74      373.36     13.74 o 
  -6   2   3     1570.35     1514.35     28.00 o 
  -5   2   3     4731.52     4657.84     57.95 o 
  -4   2   3      123.32      139.60      5.72 o 
  -3   2   3      416.33      390.14     12.43 o 
  -2   2   3     1435.87     1503.53     32.67 o 
  -1   2   3     5637.88     5397.08     82.40 o 
   0   2   3     3272.48     3406.15     52.72 o 
   1   2   3       81.65       78.05      3.58 o 
   2   2   3      410.55      453.07      8.47 o 
   3   2   3      183.27      225.29      5.66 o 
   4   2   3     4538.72     5152.96     81.38 o 
   5   2   3        3.32        7.84      5.21 o 
   6   2   3       55.68       46.90     10.86 o 
   7   2   3       58.35       60.79     12.20 o 
   8   2   3        1.42       -5.73     12.34 o 
   9   2   3       75.19       55.44     15.46 o 
  10   2   3       22.69       17.04     15.94 o 
  11   2   3       24.50        9.27     25.97 o 
  12   2   3       70.28       86.56     20.55 o 
 -13   3   3       48.07       22.11     28.02 o 
 -12   3   3      138.90      150.20     19.27 o 
 -11   3   3        3.48       -2.78      8.88 o 
 -10   3   3      286.24      309.02     11.36 o 
  -9   3   3       58.68       41.89      7.72 o 
  -8   3   3        2.31       -1.46      5.24 o 
  -7   3   3       95.84      102.32      6.14 o 
  -6   3   3        2.00        3.94      4.16 o 
  -5   3   3     1595.17     1685.57     26.35 o 
  -4   3   3     2250.91     2212.12     29.28 o 
  -3   3   3     2149.39     2151.83     45.66 o 
  -2   3   3       44.03       36.48      5.32 o 
  -1   3   3      372.68      344.60     19.95 o 
   0   3   3       51.95       49.29      4.74 o 
   1   3   3       57.61       68.10      4.68 o 
   2   3   3       24.85       25.48      3.07 o 
   3   3   3     1847.48     1802.46     26.08 o 
   4   3   3        6.56       -2.40      4.47 o 
   5   3   3      349.68      328.52     10.73 o 
   6   3   3      278.05      242.02     10.76 o 
   7   3   3      441.97      447.14     29.75 o 
   8   3   3      345.31      330.90     21.48 o 
   9   3   3      427.97      422.49     30.14 o 
  10   3   3       35.85       45.30     15.62 o 
  11   3   3        1.94      -25.81     17.21 o 
  12   3   3       67.21       53.43     19.08 o 
 -13   4   3       16.12        4.37     19.07 o 
 -12   4   3       18.66        4.58     19.84 o 
 -11   4   3        0.16       -7.66     11.24 o 
 -10   4   3      130.03      136.74     12.57 o 
  -9   4   3       42.63       45.55      7.72 o 
  -8   4   3       10.25       10.80      5.89 o 
  -7   4   3     1651.89     1623.13     24.34 o 
  -6   4   3     4104.29     4051.35     51.86 o 
  -5   4   3      792.38      788.83     16.00 o 
  -4   4   3      409.59      404.64      8.66 o 
  -3   4   3       33.44       39.24      6.50 o 
  -2   4   3        6.94       13.10      4.70 o 
  -1   4   3      425.29      381.69     12.83 o 
   0   4   3     7464.65     7657.40    208.99 o 
   1   4   3      500.77      468.56     11.55 o 
   2   4   3     1880.61     1839.63     26.72 o 
   3   4   3     3432.46     3659.65     50.59 o 
   4   4   3        9.92       12.48      5.18 o 
   5   4   3        0.19        2.93      5.74 o 
   6   4   3       38.17       19.99      7.53 o 
   7   4   3       94.54       77.99      9.65 o 
   8   4   3     1682.95     1551.22     51.28 o 
   9   4   3       78.79      100.44     16.45 o 
  10   4   3      287.14      293.79     21.98 o 
  11   4   3       32.69       52.61     14.22 o 
 -13   5   3      124.29      108.68     21.02 o 
 -12   5   3       99.58      109.55     14.76 o 
 -11   5   3      122.86      133.68     14.01 o 
 -10   5   3      737.17      716.24     23.05 o 
  -9   5   3     1094.40     1032.31     21.58 o 
  -8   5   3      706.37      665.88     14.38 o 
  -7   5   3     1032.52      964.13     16.90 o 
  -6   5   3      310.85      265.78      8.42 o 
  -5   5   3      841.36      873.79     14.66 o 
  -4   5   3     8569.12     8644.99    104.62 o 
  -3   5   3     9362.59     9604.02    128.24 o 
  -2   5   3     1840.52     1865.93     40.82 o 
  -1   5   3       88.35      135.10     11.61 o 
   0   5   3     2506.78     2639.13     43.55 o 
   1   5   3      120.58      127.23      4.91 o 
   2   5   3     1250.66     1311.38     24.68 o 
   3   5   3      449.89      392.94      8.56 o 
   4   5   3      749.52      783.25     16.66 o 
   5   5   3      546.97      575.10     20.02 o 
   6   5   3     1710.84     1675.33     32.03 o 
   7   5   3       53.65       48.08      9.70 o 
   8   5   3      109.34      115.71     16.37 o 
   9   5   3      459.35      439.53     18.89 o 
  10   5   3       28.06       18.05     13.01 o 
  11   5   3       15.68       18.55     13.57 o 
 -12   6   3      118.04       85.22     14.89 o 
 -11   6   3       39.73       38.77     12.55 o 
 -10   6   3      586.73      555.90     20.95 o 
  -9   6   3     1182.77     1104.21     23.34 o 
  -8   6   3      987.44      979.70     18.27 o 
  -7   6   3     2774.17     2723.31     37.55 o 
  -6   6   3     2113.06     1991.48     28.61 o 
  -5   6   3     1252.85     1259.70     22.18 o 
  -4   6   3       27.46       39.96      4.21 o 
  -3   6   3     1617.81     1789.49     27.34 o 
  -2   6   3     1110.21     1107.48     36.60 o 
  -1   6   3     2695.15     2770.91     46.11 o 
   0   6   3     5526.30     5588.05     88.56 o 
   1   6   3      543.00      484.79      9.71 o 
   2   6   3     6759.48     7133.67     96.35 o 
   3   6   3     1616.30     1626.47     24.52 o 
   4   6   3      254.76      237.39      9.26 o 
   5   6   3       56.21       49.15      7.47 o 
   6   6   3       27.07       33.18     10.31 o 
   7   6   3       95.35       97.01     15.80 o 
   8   6   3       12.38       25.14     11.02 o 
   9   6   3      752.52      714.77     22.69 o 
  10   6   3        2.82        2.84     12.81 o 
  11   6   3       49.53       63.04     15.23 o 
 -12   7   3      410.91      393.98     25.97 o 
 -11   7   3       77.19       88.81     14.47 o 
 -10   7   3      311.55      336.10     22.83 o 
  -9   7   3      235.45      249.35     12.40 o 
  -8   7   3       43.37       46.69      7.24 o 
  -7   7   3       54.75       60.92      8.80 o 
  -6   7   3       83.57       76.47      6.29 o 
  -5   7   3     1230.90     1170.16     23.94 o 
  -4   7   3     2820.69     2827.02     41.28 o 
  -3   7   3     3555.36     3424.06     55.37 o 
  -2   7   3     2427.74     2474.60     36.65 o 
  -1   7   3     9228.43     9270.70    144.51 o 
   0   7   3     6073.99     6576.94     79.60 o 
   1   7   3      409.87      411.36      8.31 o 
   2   7   3      603.86      543.66      9.92 o 
   3   7   3     1346.77     1349.09     19.24 o 
   4   7   3      454.94      384.11     10.73 o 
   5   7   3     1040.51     1049.21     19.73 o 
   6   7   3     1908.39     1806.89     30.16 o 
   7   7   3      390.29      406.21     14.17 o 
   8   7   3       49.84       51.87     15.22 o 
   9   7   3       16.81       21.45     12.31 o 
  10   7   3        0.13       -4.52     13.04 o 
  11   7   3        8.04       16.61     14.65 o 
 -12   8   3       66.90       59.65     15.53 o 
 -11   8   3       14.02        8.65     12.89 o 
 -10   8   3      267.98      277.79     16.54 o 
  -9   8   3      154.51      181.13     13.11 o 
  -8   8   3      901.62      911.68     19.34 o 
  -7   8   3     1657.26     1666.17     25.84 o 
  -6   8   3     2594.61     2548.88     35.45 o 
  -5   8   3      601.79      650.28     16.31 o 
  -4   8   3      177.71      187.79      7.76 o 
  -3   8   3       39.21       63.40      5.57 o 
  -2   8   3        8.40       12.96      4.70 o 
  -1   8   3     8500.52     8302.43    112.08 o 
   0   8   3      870.04      728.36     11.94 o 
   1   8   3     1097.05     1038.08     15.56 o 
   2   8   3     1512.39     1521.84     21.36 o 
   3   8   3     2479.35     2572.52     36.92 o 
   4   8   3      334.40      322.58     13.56 o 
   5   8   3       90.13      103.08      8.26 o 
   6   8   3      609.69      537.38     15.03 o 
   7   8   3        1.92       -5.44      8.92 o 
   8   8   3       65.67       61.77     14.12 o 
   9   8   3      302.62      314.58     17.84 o 
  10   8   3       67.38       65.91     14.30 o 
  11   8   3       13.37       33.93     19.93 o 
 -11   9   3      101.58      102.29     19.55 o 
 -10   9   3      262.15      309.47     22.71 o 
  -9   9   3      788.73      759.14     20.31 o 
  -8   9   3      282.71      320.82     11.30 o 
  -7   9   3      131.82      150.25      8.59 o 
  -6   9   3      233.50      234.65      9.03 o 
  -5   9   3      267.05      254.55     10.26 o 
  -4   9   3     2687.33     2663.12     57.47 o 
  -3   9   3     3830.21     3701.74     56.26 o 
  -2   9   3      219.92      187.85      9.26 o 
  -1   9   3      881.99      831.67     16.40 o 
   0   9   3      377.86      391.01      8.49 o 
   1   9   3       31.32       35.82      4.39 o 
   2   9   3      451.95      419.24      9.36 o 
   3   9   3      168.64      142.81      6.39 o 
   4   9   3      230.47      237.75      9.42 o 
   5   9   3     1941.84     1869.03     30.79 o 
   6   9   3      203.48      253.12     11.50 o 
   7   9   3      911.22      882.18     20.85 o 
   8   9   3       21.61       31.19     10.50 o 
   9   9   3        9.87        9.69     14.72 o 
  10   9   3        3.08        4.27     14.12 o 
 -11  10   3        0.08       -5.21     16.64 o 
 -10  10   3       38.86       24.64     13.96 o 
  -9  10   3       32.73       21.31     11.96 o 
  -8  10   3       18.44       -9.08     12.10 o 
  -7  10   3      661.83      620.69     21.94 o 
  -6  10   3      564.27      565.34     15.58 o 
  -5  10   3      498.45      544.93     19.98 o 
  -4  10   3      516.62      543.82     18.41 o 
  -3  10   3       79.58      111.19      7.41 o 
  -2  10   3      104.85      139.00     14.41 o 
  -1  10   3      210.48      196.79      8.65 o 
   0  10   3     1824.78     1679.33     34.41 o 
   1  10   3      767.92      682.40     19.12 o 
   2  10   3     1969.38     1959.87     30.77 o 
   3  10   3     1502.32     1522.65     52.81 o 
   4  10   3      224.71      235.72     11.78 o 
   5  10   3      104.15      155.65     11.82 o 
   6  10   3      231.33      235.02     14.42 o 
   7  10   3       65.41       63.33     10.34 o 
   8  10   3      147.89      172.57     16.22 o 
   9  10   3      124.10      124.60     17.90 o 
  10  10   3      201.83      217.59     23.72 o 
 -11  11   3       30.56       16.58     18.13 o 
 -10  11   3      189.88      176.55     17.19 o 
  -9  11   3      140.90      157.49     15.32 o 
  -8  11   3       21.75        1.67     11.17 o 
  -7  11   3       59.30       53.37     11.02 o 
  -6  11   3        8.67       16.95      9.82 o 
  -5  11   3       32.40       15.06      9.20 o 
  -4  11   3      562.71      572.49     18.56 o 
  -3  11   3     1480.29     1438.58     25.62 o 
  -2  11   3      425.61      418.98     12.54 o 
  -1  11   3      910.43      965.41     19.24 o 
   0  11   3      535.38      593.16     33.25 o 
   1  11   3      218.11      230.06     11.45 o 
   2  11   3       18.28       27.85     13.16 o 
   3  11   3      271.91      249.67     21.95 o 
   4  11   3      146.41      126.57     13.17 o 
   5  11   3      357.70      350.89     18.91 o 
   6  11   3       98.92      111.39     22.65 o 
   7  11   3      282.01      285.91     19.98 o 
   8  11   3      166.00      207.90     29.25 o 
   9  11   3       75.72      125.30     28.64 o 
 -10  12   3        9.68       30.90     18.55 o 
  -9  12   3       36.17       29.28     16.69 o 
  -8  12   3      187.15      192.69     21.94 o 
  -7  12   3      800.22      772.57     27.95 o 
  -6  12   3      410.48      381.30     30.13 o 
  -5  12   3      192.83      202.00     13.70 o 
  -4  12   3       19.46       33.00      9.46 o 
  -3  12   3      219.72      270.14     10.91 o 
  -2  12   3       60.67       70.67      8.07 o 
  -1  12   3      286.81      280.04     11.30 o 
   0  12   3       66.04       56.07      9.15 o 
   1  12   3     1446.13     1350.31     28.96 o 
   2  12   3      495.71      512.38     17.14 o 
   3  12   3      171.34      159.03     14.60 o 
   4  12   3      404.45      377.21     19.50 o 
   5  12   3      150.27      140.73     31.88 o 
   6  12   3       24.60        5.87     13.98 o 
   7  12   3       15.82       42.80     16.62 o 
   8  12   3       21.11       11.52     24.63 o 
   9  12   3        0.97      -19.23     25.59 o 
  -9  13   3      228.50      216.99     22.64 o 
  -8  13   3       11.23        1.08     15.70 o 
  -7  13   3        5.29       -7.70     15.15 o 
  -6  13   3      233.09      261.91     15.68 o 
  -5  13   3      503.24      565.35     21.25 o 
  -4  13   3      466.36      459.70     18.02 o 
  -3  13   3       74.30       80.08     11.08 o 
  -2  13   3      740.15      735.31     17.88 o 
  -1  13   3      662.60      661.58     17.10 o 
   0  13   3       28.02       41.73      9.70 o 
   1  13   3      740.59      728.35     20.64 o 
   2  13   3        1.80        0.61      9.67 o 
   3  13   3       84.50      108.20     37.07 o 
   4  13   3      265.37      227.00     18.22 o 
   5  13   3       66.71       63.70     14.14 o 
   6  13   3      166.69      149.37     33.96 o 
   7  13   3        5.06      -15.16     25.04 o 
   8  13   3       78.04       91.16     18.88 o 
  -9  14   3       16.32        4.45     18.89 o 
  -8  14   3       21.16       -3.78     24.77 o 
  -7  14   3      107.55       65.44     19.36 o 
  -6  14   3      133.79      158.66     14.97 o 
  -5  14   3       23.49       23.79     11.95 o 
  -4  14   3      341.50      343.12     16.95 o 
  -3  14   3      199.44      199.25     13.86 o 
  -2  14   3       23.29       24.34      8.86 o 
  -1  14   3       53.07       44.99      9.38 o 
   0  14   3      179.91      195.54     13.18 o 
   1  14   3       20.09       34.53     10.64 o 
   2  14   3        3.52       19.72     12.96 o 
   3  14   3        7.06       -3.79     13.89 o 
   4  14   3       53.20       64.35     14.25 o 
   5  14   3       15.77       18.92     15.12 o 
   6  14   3       31.44       30.72     15.77 o 
   7  14   3       30.52       23.72     16.47 o 
  -8  15   3       94.82       68.12     22.68 o 
  -7  15   3       32.62       17.80     17.98 o 
  -6  15   3        0.67       -4.83     12.66 o 
  -5  15   3        3.19       17.89     12.20 o 
  -4  15   3        0.05       -4.94     11.55 o 
  -3  15   3        0.23       -0.22     11.74 o 
  -2  15   3      164.06      206.32     18.22 o 
  -1  15   3       34.54       27.66      9.76 o 
   0  15   3      139.08      153.60     13.53 o 
   1  15   3      166.57      154.40     20.00 o 
   2  15   3      204.04      201.08     19.47 o 
   3  15   3      145.54      109.64     16.84 o 
   4  15   3        0.02       -5.47     22.82 o 
   5  15   3       13.75        6.31     28.68 o 
   6  15   3        0.77      -17.68     16.96 o 
   7  15   3        0.34       17.34     17.88 o 
  -7  16   3       31.54       30.15     20.80 o 
  -6  16   3        3.02      -25.58     17.05 o 
  -5  16   3       93.79      116.78     14.79 o 
  -4  16   3       86.42       86.89     15.16 o 
  -3  16   3        3.91       -1.41     12.24 o 
  -2  16   3        5.75       -3.46     13.40 o 
  -1  16   3       97.78      109.37     11.78 o 
   0  16   3      126.38      103.80     13.65 o 
   1  16   3       21.19        7.10     13.01 o 
   2  16   3      135.40      128.95     16.80 o 
   3  16   3       37.32       24.47     16.16 o 
   4  16   3        3.85       -6.48     15.60 o 
   5  16   3        9.55       -4.88     23.33 o 
   6  16   3       40.76       54.01     21.65 o 
  -5  17   3        3.79      -17.68     13.72 o 
  -4  17   3      103.45       94.14     15.40 o 
  -3  17   3      173.46      167.54     16.89 o 
  -2  17   3       18.45       12.89     13.47 o 
  -1  17   3        4.33       -4.12     10.83 o 
   0  17   3       15.02       27.07     14.50 o 
   1  17   3       15.76       16.89     17.21 o 
   2  17   3       41.89       35.23     17.16 o 
   3  17   3      113.42      123.73     20.00 o 
   4  17   3        1.25       -5.73     17.20 o 
  -4  18   3       48.73       54.08     16.43 o 
  -3  18   3        0.66       -4.49     14.73 o 
  -2  18   3       13.92       20.22     15.17 o 
  -1  18   3       90.31       86.49     15.03 o 
   0  18   3      207.54      229.79     23.49 o 
   1  18   3       29.45       12.56     21.75 o 
   2  18   3        4.62      -22.69     16.62 o 
 -13   0   4      162.89      175.74     33.67 o 
 -12   0   4        4.37      -14.38     23.91 o 
 -11   0   4      400.26      387.92     48.33 o 
 -10   0   4      233.28      244.57     17.50 o 
  -9   0   4        6.90        4.95     10.41 o 
  -8   0   4      180.13      187.05     13.96 o 
  -7   0   4      116.12      134.79     12.27 o 
  -6   0   4     7511.80     7255.05    142.54 o 
  -5   0   4      995.43     1011.38     45.80 o 
  -4   0   4     9743.94     9763.09    268.57 o 
  -3   0   4     3741.64     3622.02    104.40 o 
  -2   0   4       22.99       20.38      7.56 o 
  -1   0   4      110.74      101.22      9.42 o 
   0   0   4     2559.82     2696.38     77.63 o 
   1   0   4     2341.63     2416.85     49.18 o 
   2   0   4      226.00      198.04     12.43 o 
   3   0   4       16.11        6.74     11.98 o 
   4   0   4     1122.26     1279.66     28.24 o 
   5   0   4      846.37      874.85     33.13 o 
   6   0   4      317.28      331.41     21.73 o 
   7   0   4      535.15      539.83     29.83 o 
   8   0   4       57.37       37.39     19.11 o 
   9   0   4       75.69       15.33     23.75 o 
  10   0   4       34.87       31.35     25.89 o 
  11   0   4      143.41      158.38     32.23 o 
 -13   1   4       65.51       45.78     19.53 o 
 -12   1   4       32.13       29.87     17.13 o 
 -11   1   4       51.10       46.58     10.54 o 
 -10   1   4      252.36      262.19     11.13 o 
  -9   1   4      355.13      349.24     12.88 o 
  -8   1   4     1237.50     1158.21     23.38 o 
  -7   1   4     2095.44     1985.62     31.53 o 
  -6   1   4      184.04      166.82      7.70 o 
  -5   1   4     1454.13     1461.84     21.26 o 
  -4   1   4      111.64      119.85      7.03 o 
  -3   1   4       48.97       58.59      5.31 o 
  -2   1   4      137.63      121.36     10.45 o 
  -1   1   4     5810.16     5958.89    116.80 o 
   0   1   4     5987.78     6186.77    120.50 o 
   1   1   4     1118.58     1019.39     16.57 o 
   2   1   4     4315.37     4629.69     63.70 o 
   3   1   4     1024.68     1088.41     17.42 o 
   4   1   4      176.73      164.34      6.13 o 
   5   1   4      357.05      377.75     11.36 o 
   6   1   4        5.85        7.68     10.99 o 
   7   1   4      142.63      141.45     21.32 o 
   8   1   4      327.62      310.31     19.65 o 
   9   1   4      177.12      172.01     48.72 o 
  10   1   4       39.73       10.48     16.84 o 
  11   1   4        9.79       23.87     17.73 o 
 -13   2   4       55.08       60.38     20.44 o 
 -12   2   4      243.78      234.02     22.53 o 
 -11   2   4      180.47      192.92     13.97 o 
 -10   2   4      404.08      415.12     13.12 o 
  -9   2   4       68.20       68.23      7.36 o 
  -8   2   4        4.61        6.92      5.90 o 
  -7   2   4      792.45      764.95     14.62 o 
  -6   2   4       39.79       40.90      5.10 o 
  -5   2   4     4477.90     4539.53     56.57 o 
  -4   2   4     1797.15     1657.32     29.87 o 
  -3   2   4     5218.99     5178.15     81.29 o 
  -2   2   4     2607.94     2648.76     43.34 o 
  -1   2   4     2346.27     2472.65     40.30 o 
   0   2   4      282.82      251.01      9.66 o 
   1   2   4        3.18        1.63      3.36 o 
   2   2   4     6273.14     7156.95     96.84 o 
   3   2   4     1025.55      985.70     16.20 o 
   4   2   4      180.78      169.40      6.03 o 
   5   2   4     2032.43     1996.18     43.16 o 
   6   2   4      283.19      270.33     14.52 o 
   7   2   4      131.64      137.91     13.79 o 
   8   2   4       15.44       -2.82     13.69 o 
   9   2   4      122.44      103.13     23.33 o 
  10   2   4      123.68       72.10     17.96 o 
  11   2   4       82.63       98.57     42.78 o 
 -13   3   4        5.24      -24.72     19.30 o 
 -12   3   4        0.46       -2.68     10.62 o 
 -11   3   4       47.81       75.09     11.45 o 
 -10   3   4      195.25      194.10     10.23 o 
  -9   3   4      399.32      393.63     11.93 o 
  -8   3   4      371.06      409.15     10.42 o 
  -7   3   4     1029.56      977.30     17.11 o 
  -6   3   4     1743.38     1633.65     31.38 o 
  -5   3   4      143.62      162.46      7.37 o 
  -4   3   4       44.18       46.61      7.08 o 
  -3   3   4      293.88      269.70     30.11 o 
  -2   3   4     1824.48     2002.21     29.83 o 
  -1   3   4     3702.24     3832.04     60.57 o 
   0   3   4      224.20      215.64      7.56 o 
   1   3   4     1841.79     1973.25     29.20 o 
   2   3   4      207.97      186.08      6.32 o 
   3   3   4     1374.71     1468.43     25.34 o 
   4   3   4        1.15        9.73     11.17 o 
   5   3   4      162.71      129.34      8.11 o 
   6   3   4      753.01      678.87     21.66 o 
   7   3   4      514.32      494.59     26.22 o 
   8   3   4      674.76      694.49     26.82 o 
   9   3   4      787.83      676.16     32.84 o 
  10   3   4       69.61       44.65     18.51 o 
  11   3   4        4.29        9.33     31.43 o 
 -13   4   4       27.43       10.19     20.35 o 
 -12   4   4      112.56      109.50     12.27 o 
 -11   4   4      193.19      190.51     12.28 o 
 -10   4   4      174.70      162.66     11.04 o 
  -9   4   4      261.09      242.61     11.67 o 
  -8   4   4      302.58      270.09     11.06 o 
  -7   4   4      214.01      222.05      8.47 o 
  -6   4   4      159.76      151.68      7.12 o 
  -5   4   4     1261.00     1229.40     31.05 o 
  -4   4   4     2745.39     2811.82     60.15 o 
  -3   4   4      882.40      927.06     24.17 o 
  -2   4   4     1635.20     1684.79     63.44 o 
  -1   4   4     2065.55     2123.73     48.96 o 
   0   4   4      446.36      417.49     10.75 o 
   1   4   4      495.99      477.74      8.70 o 
   2   4   4      280.30      280.56      7.68 o 
   3   4   4     1607.64     1615.93     24.63 o 
   4   4   4       99.69       98.65      7.37 o 
   5   4   4     1151.26     1134.48     42.30 o 
   6   4   4     3166.07     3111.28     53.49 o 
   7   4   4       33.17       25.38     12.17 o 
   8   4   4        3.26      -20.47     13.65 o 
   9   4   4      147.62      137.63     23.82 o 
  10   4   4        0.68      -23.96     16.74 o 
  11   4   4       79.23       87.14     19.67 o 
 -12   5   4        2.00        7.19     10.23 o 
 -11   5   4       15.06        8.49     12.95 o 
 -10   5   4       75.07       79.09     10.48 o 
  -9   5   4      418.25      376.46     16.75 o 
  -8   5   4     1551.37     1467.61     25.51 o 
  -7   5   4      402.67      361.02     10.90 o 
  -6   5   4      703.89      693.66     13.82 o 
  -5   5   4      177.03      167.61      9.04 o 
  -4   5   4     2124.23     2298.08     51.21 o 
  -3   5   4      270.77      307.01     13.39 o 
  -2   5   4      162.74      130.28     12.88 o 
  -1   5   4       12.31       10.73      9.72 o 
   0   5   4     3648.40     3761.48     61.27 o 
   1   5   4        7.69        8.20      3.98 o 
   2   5   4     1030.92     1065.34     15.29 o 
   3   5   4      829.08      842.90     14.94 o 
   4   5   4       60.34       71.24      7.30 o 
   5   5   4     1611.67     1567.03     29.50 o 
   6   5   4       67.83       61.20      9.10 o 
   7   5   4       88.93       98.62     24.78 o 
   8   5   4      106.38       97.65     16.19 o 
   9   5   4        0.96       -3.23     28.08 o 
  10   5   4       29.99        4.92     17.34 o 
  11   5   4        7.30       23.07     15.94 o 
 -12   6   4      102.69       98.55     16.56 o 
 -11   6   4      443.08      401.74     20.31 o 
 -10   6   4       10.55       18.16     11.98 o 
  -9   6   4        7.18        5.04      8.18 o 
  -8   6   4       23.59       18.01      7.39 o 
  -7   6   4      324.05      328.30     10.44 o 
  -6   6   4       29.27       30.54      5.92 o 
  -5   6   4      492.46      494.40     15.64 o 
  -4   6   4        4.73        3.09      4.76 o 
  -3   6   4      125.85      106.10     13.77 o 
  -2   6   4       43.95       31.20      6.95 o 
  -1   6   4       27.19       21.07      8.69 o 
   0   6   4      792.48      823.78     18.00 o 
   1   6   4      251.56      281.59      8.25 o 
   2   6   4       73.75       67.55      5.09 o 
   3   6   4      150.23      156.77      5.40 o 
   4   6   4       79.11       88.37      9.50 o 
   5   6   4       85.78       88.93      8.89 o 
   6   6   4        9.29       13.89      8.98 o 
   7   6   4       53.75       61.67     29.24 o 
   8   6   4       37.36       45.83     15.45 o 
   9   6   4        3.74       -2.46     15.65 o 
  10   6   4        6.52        9.86     14.02 o 
 -12   7   4        1.66       -9.42     14.77 o 
 -11   7   4        3.98      -13.52     13.44 o 
 -10   7   4      175.85      193.43     15.45 o 
  -9   7   4       34.65       32.71      8.25 o 
  -8   7   4       54.77       51.32      7.66 o 
  -7   7   4       75.32       76.81      7.24 o 
  -6   7   4        3.14       -5.54      6.64 o 
  -5   7   4       34.36       36.60      7.98 o 
  -4   7   4      467.89      440.55     14.86 o 
  -3   7   4      155.82      175.67      8.26 o 
  -2   7   4        0.05        7.84      5.70 o 
  -1   7   4      244.22      269.34     13.18 o 
   0   7   4        2.99        7.68      4.68 o 
   1   7   4      337.30      324.94      8.83 o 
   2   7   4       31.53       38.77      5.10 o 
   3   7   4      235.56      236.77      9.93 o 
   4   7   4      596.16      622.22     15.79 o 
   5   7   4       60.56       66.06      8.88 o 
   6   7   4      212.86      210.12     13.72 o 
   7   7   4       29.94       26.82     10.61 o 
   8   7   4        8.46        6.64     14.30 o 
   9   7   4        3.32      -10.44     14.79 o 
  10   7   4       10.67       14.86     14.44 o 
 -12   8   4       72.02       54.93     16.00 o 
 -11   8   4      261.34      270.66     26.33 o 
 -10   8   4        5.34       12.05     16.74 o 
  -9   8   4        3.40       -2.10      7.99 o 
  -8   8   4       35.60       43.17      7.81 o 
  -7   8   4      133.29      126.52      8.37 o 
  -6   8   4       59.22       59.78     11.41 o 
  -5   8   4       93.12       85.91      9.81 o 
  -4   8   4      111.62      125.13     11.43 o 
  -3   8   4        1.22        5.27      5.84 o 
  -2   8   4     1732.33     1826.35     33.60 o 
  -1   8   4       40.92       49.82      5.38 o 
   0   8   4       11.77       18.27      4.42 o 
   1   8   4      122.98      139.89      6.11 o 
   2   8   4      410.38      388.55      9.24 o 
   3   8   4       13.67       -1.80      8.00 o 
   4   8   4      148.34      158.14      8.56 o 
   5   8   4        0.04       -0.46      7.12 o 
   6   8   4      164.35      145.15     10.13 o 
   7   8   4       74.20       68.25     13.93 o 
   8   8   4       26.63       18.70     12.64 o 
   9   8   4        9.40       19.46     14.19 o 
  10   8   4        1.73       -6.74     14.95 o 
 -11   9   4        1.12      -17.76     17.41 o 
 -10   9   4        8.22      -11.29     16.09 o 
  -9   9   4       76.66       82.06     10.80 o 
  -8   9   4      111.07      109.63      9.34 o 
  -7   9   4      225.12      230.26      9.94 o 
  -6   9   4        0.08       -8.30      8.00 o 
  -5   9   4        5.63      -11.89      7.93 o 
  -4   9   4      600.51      642.91     22.10 o 
  -3   9   4       32.82       38.43      7.02 o 
  -2   9   4      253.45      240.78     17.81 o 
  -1   9   4      743.06      723.13     14.47 o 
   0   9   4      335.95      341.92      8.68 o 
   1   9   4       83.59       91.20      5.73 o 
   2   9   4        5.86        9.18      5.02 o 
   3   9   4     1037.26     1059.45     19.71 o 
   4   9   4      409.50      440.96     15.19 o 
   5   9   4      222.78      225.74     10.77 o 
   6   9   4      164.35      191.55     11.55 o 
   7   9   4       48.73       72.23     10.93 o 
   8   9   4      214.55      222.69     16.21 o 
   9   9   4        3.83       -1.09     13.39 o 
 -11  10   4        1.73        9.57     17.60 o 
 -10  10   4        8.19      -19.46     12.98 o 
  -9  10   4        7.91        1.24     12.89 o 
  -8  10   4        4.31       -2.09      9.28 o 
  -7  10   4       10.51       16.81     10.33 o 
  -6  10   4       17.05       26.01      9.72 o 
  -5  10   4      340.04      334.24     16.68 o 
  -4  10   4     1192.59     1183.67     27.32 o 
  -3  10   4      106.05      111.07      7.86 o 
  -2  10   4        5.97       11.61      7.24 o 
  -1  10   4       37.92       45.94      9.03 o 
   0  10   4        6.56       11.60      5.74 o 
   1  10   4       49.70       56.71      8.30 o 
   2  10   4      571.32      548.89     13.31 o 
   3  10   4      354.11      330.23     13.17 o 
   4  10   4       39.53       50.15      9.29 o 
   5  10   4      147.04      187.89     16.61 o 
   6  10   4      497.52      472.89     15.57 o 
   7  10   4        1.37        2.53     10.44 o 
   8  10   4        3.42        4.78     13.23 o 
   9  10   4       10.57       -5.42     20.46 o 
 -10  11   4       93.64       87.90     19.20 o 
  -9  11   4      118.15      129.96     15.97 o 
  -8  11   4       38.60       39.04     14.40 o 
  -7  11   4       81.09      104.30     12.76 o 
  -6  11   4        1.03       -8.53     10.34 o 
  -5  11   4       71.86       39.43     12.98 o 
  -4  11   4      260.84      265.87     14.45 o 
  -3  11   4       31.29       23.28      7.22 o 
  -2  11   4     1215.98     1197.95     30.23 o 
  -1  11   4      776.63      744.79     19.54 o 
   0  11   4       81.15       70.40      8.98 o 
   1  11   4       27.01       28.26      8.13 o 
   2  11   4      324.77      333.34     16.77 o 
   3  11   4       83.60       58.85     11.64 o 
   4  11   4      193.04      186.82     14.90 o 
   5  11   4      452.52      389.99     19.88 o 
   6  11   4       57.58       33.79     32.87 o 
   7  11   4       90.77       71.23     16.91 o 
   8  11   4       24.62        3.08     23.91 o 
   9  11   4      100.61       91.89     28.69 o 
 -10  12   4        6.01       -6.37     22.00 o 
  -9  12   4        7.19      -10.83     17.46 o 
  -8  12   4      117.94      117.25     18.98 o 
  -7  12   4      198.27      173.26     14.19 o 
  -6  12   4      223.52      213.87     15.17 o 
  -5  12   4      200.50      210.52     14.12 o 
  -4  12   4      926.30      903.84     29.54 o 
  -3  12   4       22.53       25.55     10.26 o 
  -2  12   4     1125.28     1080.19     25.16 o 
  -1  12   4        1.60       12.71      8.88 o 
   0  12   4       13.14       15.30      8.66 o 
   1  12   4      125.13      132.12     10.97 o 
   2  12   4      525.84      481.90     20.22 o 
   3  12   4      227.77      177.40     14.89 o 
   4  12   4        6.03       13.73     12.76 o 
   5  12   4      252.84      266.86     18.68 o 
   6  12   4      104.89       87.05     17.20 o 
   7  12   4       44.25       90.05     18.39 o 
   8  12   4       27.89       33.52     17.53 o 
  -9  13   4      146.05      133.45     22.11 o 
  -8  13   4       16.86       51.20     18.19 o 
  -7  13   4      329.57      334.06     25.16 o 
  -6  13   4      148.68      165.55     19.98 o 
  -5  13   4        5.17        0.49     14.22 o 
  -4  13   4        8.72        4.87     12.38 o 
  -3  13   4      417.69      385.90     21.78 o 
  -2  13   4       52.76       61.76     11.81 o 
  -1  13   4      653.79      671.27     19.84 o 
   0  13   4      496.10      475.02     16.92 o 
   1  13   4      286.91      279.01     14.48 o 
   2  13   4      133.85      147.33     15.69 o 
   3  13   4      357.65      352.62     20.16 o 
   4  13   4        6.23       10.96     13.95 o 
   5  13   4       72.54       46.38     15.52 o 
   6  13   4       16.51        9.39     17.89 o 
   7  13   4       44.73       17.21     33.28 o 
  -8  14   4       70.01       61.84     20.09 o 
  -7  14   4      135.34      165.22     15.38 o 
  -6  14   4      133.28      152.03     25.43 o 
  -5  14   4      282.44      277.83     17.11 o 
  -4  14   4      189.54      206.07     27.09 o 
  -3  14   4     1185.63     1249.24     37.45 o 
  -2  14   4        9.89        6.38     10.54 o 
  -1  14   4       71.40      115.71     12.33 o 
   0  14   4       26.76       42.91     21.96 o 
   1  14   4        1.52       21.01     12.06 o 
   2  14   4      105.67       87.63     14.91 o 
   3  14   4      103.08       90.99     15.76 o 
   4  14   4      231.26      227.69     19.37 o 
   5  14   4      170.77      173.21     18.67 o 
   6  14   4      114.31      131.01     19.36 o 
   7  14   4       18.54       21.18     18.01 o 
  -7  15   4       70.40      112.58     22.59 o 
  -6  15   4      194.87      197.88     17.06 o 
  -5  15   4       78.29       89.51     20.85 o 
  -4  15   4        2.81       -4.41     12.66 o 
  -3  15   4       36.70       37.64     12.66 o 
  -2  15   4       91.72       83.74     29.59 o 
  -1  15   4      655.58      644.46     26.54 o 
   0  15   4      888.71      836.07     24.30 o 
   1  15   4      189.12      231.80     18.23 o 
   2  15   4      252.28      296.54     20.68 o 
   3  15   4       13.15       10.52     15.35 o 
   4  15   4        1.95      -28.06     18.71 o 
   5  15   4       24.86        8.89     37.70 o 
   6  15   4       38.75       52.81     18.01 o 
  -6  16   4       83.57       77.49     16.04 o 
  -5  16   4      137.28      162.92     25.80 o 
  -4  16   4      301.31      266.56     36.55 o 
  -3  16   4      436.78      466.13     25.12 o 
  -2  16   4      406.09      462.58     26.91 o 
  -1  16   4        3.41       -6.31     11.94 o 
   0  16   4        9.04       24.86     12.90 o 
   1  16   4       32.63       40.05     16.19 o 
   2  16   4      170.28      129.81     17.24 o 
   3  16   4      329.83      301.77     23.90 o 
   4  16   4      113.97      103.03     21.72 o 
  -5  17   4      158.77      158.40     17.47 o 
  -4  17   4        5.45       17.16     15.13 o 
  -3  17   4        4.43      -26.94     21.07 o 
  -2  17   4      101.28       94.09     21.14 o 
  -1  17   4       59.38       60.56     14.76 o 
   0  17   4       93.77       98.17     17.65 o 
   1  17   4      126.71      141.85     22.40 o 
   2  17   4      132.29      156.66     19.71 o 
   3  17   4       57.38       65.17     17.76 o 
  -2  18   4      165.12      230.47     24.70 o 
  -1  18   4      190.30      232.49     24.72 o 
   0  18   4       27.61       32.38     18.28 o 
 -13   1   5        1.54        0.24     19.08 o 
 -12   1   5       37.09       23.64     13.61 o 
 -11   1   5        7.79        1.49     15.72 o 
 -10   1   5       26.94       21.14      9.45 o 
  -9   1   5        0.00       -2.07      7.92 o 
  -8   1   5       15.90        9.94      7.42 o 
  -7   1   5      401.50      384.98     13.72 o 
  -6   1   5      634.73      609.79     16.67 o 
  -5   1   5     1714.27     1627.24     38.89 o 
  -4   1   5       28.68       38.69      7.61 o 
  -3   1   5       38.18       28.68      7.24 o 
  -2   1   5       70.55       66.10      7.65 o 
  -1   1   5      367.44      395.76     13.74 o 
   0   1   5      395.15      454.49     14.67 o 
   1   1   5        6.40        9.61      4.37 o 
   2   1   5      138.94      102.77      5.64 o 
   3   1   5       21.93       18.52      4.52 o 
   4   1   5        3.02        4.12      6.77 o 
   5   1   5       66.50       56.71     10.88 o 
   6   1   5       57.79       61.50     12.23 o 
   7   1   5        2.75        1.87     12.91 o 
   8   1   5        4.37        4.45     14.09 o 
   9   1   5        7.81      -16.02     17.69 o 
  10   1   5       22.33        0.80     20.13 o 
 -12   2   5       10.60        4.16     13.60 o 
 -11   2   5        4.70        3.63      8.87 o 
 -10   2   5      174.39      204.65     10.81 o 
  -9   2   5      390.84      381.84     14.39 o 
  -8   2   5      107.92       84.17      7.84 o 
  -7   2   5      106.36       91.98      7.35 o 
  -6   2   5       13.55        2.73      8.64 o 
  -5   2   5       97.72      123.58     10.98 o 
  -4   2   5      605.18      585.83     15.08 o 
  -3   2   5       78.83       66.57      7.37 o 
  -2   2   5       17.78       26.79      6.49 o 
  -1   2   5       19.70       30.64      6.38 o 
   0   2   5      341.60      373.27     11.06 o 
   1   2   5     1726.25     1859.39     28.51 o 
   2   2   5      118.21      143.37      6.30 o 
   3   2   5       99.08       87.89     10.01 o 
   4   2   5      153.63      145.26      9.42 o 
   5   2   5       24.02       23.87      9.70 o 
   6   2   5        1.22      -11.21     10.27 o 
   7   2   5      197.00      188.61     16.11 o 
   8   2   5       41.58       27.05     23.61 o 
   9   2   5        0.16       -2.04     28.37 o 
  10   2   5       18.90       23.78     20.58 o 
 -12   3   5       16.63       -4.53     10.97 o 
 -11   3   5       31.44       19.38      9.11 o 
 -10   3   5        1.88       -3.40      7.68 o 
  -9   3   5       11.76       23.71      7.82 o 
  -8   3   5       26.18       18.80      6.84 o 
  -7   3   5     1593.99     1593.74     24.97 o 
  -6   3   5      535.03      520.23     15.80 o 
  -5   3   5      283.29      270.50     11.62 o 
  -4   3   5      908.53      906.12     22.78 o 
  -3   3   5      254.47      243.05     16.39 o 
  -2   3   5     1020.85     1026.91     20.69 o 
  -1   3   5      211.25      241.94      9.16 o 
   0   3   5      164.17      191.94     11.89 o 
   1   3   5      182.96      214.21      7.65 o 
   2   3   5      112.92      116.66      6.61 o 
   3   3   5       49.28       53.25      6.82 o 
   4   3   5      426.43      463.98     21.17 o 
   5   3   5       18.45       13.24      7.76 o 
   6   3   5       41.08       36.06     11.40 o 
   7   3   5      839.29      800.99     28.00 o 
   8   3   5       45.80       28.74     14.66 o 
   9   3   5        0.23       -0.83     17.42 o 
  10   3   5        1.15      -12.87     55.80 o 
 -12   4   5       29.15       22.34     11.15 o 
 -11   4   5       67.16       77.03      9.98 o 
 -10   4   5      199.01      211.60     11.31 o 
  -9   4   5      387.08      408.58     12.96 o 
  -8   4   5       80.24       76.64      7.86 o 
  -7   4   5      412.63      415.67     16.68 o 
  -6   4   5      439.30      406.32     12.92 o 
  -5   4   5      629.11      644.54     22.54 o 
  -4   4   5       38.36       50.11      8.74 o 
  -3   4   5     2932.94     2954.18     43.65 o 
  -2   4   5      948.62      998.76     20.73 o 
  -1   4   5     1728.59     1833.11     32.38 o 
   0   4   5     1037.89     1088.15     18.20 o 
   1   4   5      361.87      345.97     16.00 o 
   2   4   5      279.94      280.06     10.17 o 
   3   4   5        0.72       -4.86      5.96 o 
   4   4   5      295.95      313.39     15.61 o 
   5   4   5      503.63      543.70     22.53 o 
   6   4   5      819.94      837.92     50.99 o 
   7   4   5      130.57      175.08     34.35 o 
   8   4   5      180.58      166.91     19.46 o 
   9   4   5        7.58       23.97     23.81 o 
  10   4   5        0.84        7.68     19.35 o 
 -12   5   5       67.64       69.99     12.46 o 
 -11   5   5       36.90       24.93     10.37 o 
 -10   5   5       80.54       71.45      9.43 o 
  -9   5   5       37.04       33.87      8.29 o 
  -8   5   5        1.82       -1.56      7.55 o 
  -7   5   5      397.66      421.54     19.88 o 
  -6   5   5      657.44      617.75     24.16 o 
  -5   5   5      190.38      164.77     12.52 o 
  -4   5   5      489.90      454.26     17.43 o 
  -3   5   5      852.93      846.81     24.30 o 
  -2   5   5      276.49      291.50     20.46 o 
  -1   5   5       64.29       77.64     10.75 o 
   0   5   5        1.91       -2.67      4.02 o 
   1   5   5      583.42      595.20     10.94 o 
   2   5   5       61.70       60.03      5.71 o 
   3   5   5      142.71      144.02      8.78 o 
   4   5   5        7.69       17.79      7.43 o 
   5   5   5     2110.92     2129.12     41.96 o 
   6   5   5       18.16       -1.13     13.46 o 
   7   5   5      408.61      387.90     21.94 o 
   8   5   5        7.57       -6.42     14.63 o 
   9   5   5        5.50        6.22     16.62 o 
  10   5   5       17.38        0.15     19.39 o 
 -12   6   5        2.58       10.32     10.62 o 
 -11   6   5        5.06        7.96      8.93 o 
 -10   6   5      168.24      187.67     12.72 o 
  -9   6   5      464.28      462.50     15.99 o 
  -8   6   5      553.35      560.19     19.82 o 
  -7   6   5      114.46      125.82     31.28 o 
  -6   6   5      201.48      198.85     14.52 o 
  -5   6   5      255.50      275.93     15.53 o 
  -4   6   5        1.37       11.92      8.44 o 
  -3   6   5      719.43      713.97     42.20 o 
  -2   6   5      197.87      198.09     19.64 o 
  -1   6   5     3770.94     3566.49     74.21 o 
   0   6   5      306.21      274.19      9.05 o 
   1   6   5      702.64      688.86     13.75 o 
   2   6   5     1319.62     1335.82     19.28 o 
   3   6   5       91.38       91.85      8.62 o 
   4   6   5      117.50      141.98      9.91 o 
   5   6   5      129.05      179.50     17.20 o 
   6   6   5      790.33      723.05     25.44 o 
   7   6   5       65.23       66.99     14.97 o 
   8   6   5      422.25      465.99     34.59 o 
   9   6   5       11.24        5.87     17.92 o 
  10   6   5       14.86       30.61     19.72 o 
 -12   7   5      270.44      246.92     22.82 o 
 -11   7   5      242.10      214.46     18.04 o 
 -10   7   5      191.71      184.25     15.56 o 
  -9   7   5       43.28       37.88      9.90 o 
  -8   7   5       17.80       33.32      9.18 o 
  -7   7   5       86.37       95.02     13.59 o 
  -6   7   5      636.09      698.05     25.25 o 
  -5   7   5     1302.18     1343.70     35.86 o 
  -4   7   5     1571.87     1577.64     39.81 o 
  -3   7   5      682.93      703.03     22.99 o 
  -2   7   5        6.10        0.19      8.45 o 
  -1   7   5      337.62      351.77     18.95 o 
   0   7   5       25.98       18.31      5.63 o 
   1   7   5      655.81      661.68     13.84 o 
   2   7   5     3298.73     3295.18     41.72 o 
   3   7   5     2200.39     2249.20     40.00 o 
   4   7   5      660.62      689.51     18.07 o 
   5   7   5      540.13      559.63     21.73 o 
   6   7   5        9.71        5.67     10.94 o 
   7   7   5        7.20      -16.80     13.75 o 
   8   7   5       21.11       28.86     16.21 o 
   9   7   5       38.32       18.61     14.53 o 
 -11   8   5       41.97       31.26     22.96 o 
 -10   8   5      184.22      184.33     16.06 o 
  -9   8   5      268.24      289.90     14.17 o 
  -8   8   5      412.23      435.37     40.47 o 
  -7   8   5      163.86      139.23     11.97 o 
  -6   8   5      146.95      156.77     21.67 o 
  -5   8   5      108.25      104.72     12.39 o 
  -4   8   5      546.06      593.39     22.07 o 
  -3   8   5      147.75      148.56      9.35 o 
  -2   8   5     1079.56     1051.05     22.55 o 
  -1   8   5     1038.90     1044.04     22.27 o 
   0   8   5      959.16      956.88     18.36 o 
   1   8   5        7.87       13.27      5.66 o 
   2   8   5      503.98      503.37     14.35 o 
   3   8   5        5.73       11.27      7.89 o 
   4   8   5      227.48      220.14     11.55 o 
   5   8   5        2.45        9.06      9.38 o 
   6   8   5      131.88      156.71     12.82 o 
   7   8   5       88.40      112.57     17.70 o 
   8   8   5      106.23       84.53     15.46 o 
   9   8   5       25.91       23.51     14.98 o 
 -11   9   5        1.59       -4.55     18.60 o 
 -10   9   5        3.97        4.44     16.34 o 
  -9   9   5       49.79       51.77     12.65 o 
  -8   9   5        3.10        2.36     10.80 o 
  -7   9   5      199.89      184.60     13.28 o 
  -6   9   5      527.07      619.13     25.57 o 
  -5   9   5      455.95      494.53     22.13 o 
  -4   9   5     1220.03     1143.22     68.15 o 
  -3   9   5      888.96      887.83     20.70 o 
  -2   9   5      204.45      236.92     11.04 o 
  -1   9   5        4.19       -3.27      5.83 o 
   0   9   5      107.35      116.42      6.78 o 
   1   9   5       41.22       46.78      6.02 o 
   2   9   5      285.66      286.43     10.16 o 
   3   9   5      353.15      345.17     13.13 o 
   4   9   5      234.56      219.19     13.88 o 
   5   9   5       52.86       48.57      9.09 o 
   6   9   5      161.43      128.80     11.10 o 
   7   9   5       42.51       15.07     13.19 o 
   8   9   5       22.19       15.97     13.96 o 
   9   9   5        0.14       31.04     16.05 o 
 -10  10   5      282.15      296.08     24.48 o 
  -9  10   5      233.33      210.98     16.44 o 
  -8  10   5      202.56      232.31     16.31 o 
  -7  10   5      454.39      443.80     29.53 o 
  -6  10   5      158.42      158.20     13.22 o 
  -5  10   5      396.32      451.64     39.11 o 
  -4  10   5      102.90      115.49     18.35 o 
  -3  10   5      523.10      480.35     32.29 o 
  -2  10   5      170.33      153.96     10.30 o 
  -1  10   5     1108.15     1073.20     23.93 o 
   0  10   5      641.09      605.77     14.64 o 
   1  10   5      617.27      594.35     14.58 o 
   2  10   5       97.98       95.27      9.98 o 
   3  10   5      434.01      409.77     25.94 o 
   4  10   5      726.35      688.03     36.15 o 
   5  10   5       12.39        6.60     10.99 o 
   6  10   5       15.42       -6.52     11.55 o 
   7  10   5       24.70        5.72     15.74 o 
   8  10   5       16.89       19.67     18.03 o 
 -10  11   5       36.54       26.05     26.62 o 
  -9  11   5       58.90       60.16     19.22 o 
  -8  11   5        1.14      -16.63     15.96 o 
  -7  11   5      397.76      389.32     27.54 o 
  -6  11   5      431.11      423.46     18.71 o 
  -5  11   5        5.20       -6.94     12.60 o 
  -4  11   5      322.64      322.49     18.76 o 
  -3  11   5      360.58      356.16     20.07 o 
  -2  11   5      324.18      324.95     13.66 o 
  -1  11   5      148.67      160.04     14.54 o 
   0  11   5        5.51       -3.55      8.37 o 
   1  11   5        0.40        3.45      7.95 o 
   2  11   5      186.80      173.84     20.83 o 
   3  11   5       48.37       59.67     25.15 o 
   4  11   5      404.73      399.11     21.00 o 
   5  11   5      124.65      123.58     16.39 o 
   6  11   5       27.36       25.61     19.54 o 
   7  11   5       17.11        8.11     17.41 o 
   8  11   5       11.71       -7.89     26.29 o 
  -9  12   5       31.90       19.77     20.25 o 
  -8  12   5       29.13       28.81     13.85 o 
  -7  12   5       11.75        4.85     11.87 o 
  -6  12   5      282.15      272.89     16.65 o 
  -5  12   5       19.39        8.76     14.03 o 
  -4  12   5       13.66       -6.14     12.81 o 
  -3  12   5       32.01       33.05     15.55 o 
  -2  12   5      241.89      229.28     12.91 o 
  -1  12   5        8.40        7.78      9.16 o 
   0  12   5       39.65       46.94     10.72 o 
   1  12   5      279.80      284.29     41.03 o 
   2  12   5      269.83      290.38     36.24 o 
   3  12   5        4.63        6.87     12.33 o 
   4  12   5      137.88      112.47     15.01 o 
   5  12   5        3.29        6.35     15.41 o 
   6  12   5        0.82       11.15     15.61 o 
   7  12   5       19.28       22.85     15.95 o 
  -9  13   5      177.53      170.25     30.05 o 
  -8  13   5        5.04       13.16     13.40 o 
  -7  13   5        0.10      -14.02     13.39 o 
  -6  13   5       15.20       26.74     13.24 o 
  -5  13   5      165.38      170.09     19.18 o 
  -4  13   5      273.61      253.55     19.20 o 
  -3  13   5       91.51       89.26     15.86 o 
  -2  13   5      249.09      288.06     26.16 o 
  -1  13   5        9.49       21.42      9.98 o 
   0  13   5        0.52        2.03     13.95 o 
   1  13   5        0.01       -9.84     12.97 o 
   2  13   5        1.47       -7.11     12.91 o 
   3  13   5      192.47      180.45     17.78 o 
   4  13   5        2.02       -0.87     15.10 o 
   5  13   5      184.88      187.30     20.23 o 
   6  13   5       15.07       17.10     16.09 o 
  -8  14   5        1.25        1.32     19.98 o 
  -7  14   5      186.89      236.43     49.48 o 
  -6  14   5      168.58      168.28     21.00 o 
  -5  14   5        6.19       11.25     15.19 o 
  -4  14   5      155.66      131.68     22.86 o 
  -3  14   5        0.17       13.74     14.12 o 
  -2  14   5        1.17        6.30     16.14 o 
  -1  14   5       48.05       46.99     11.60 o 
   0  14   5      343.15      319.24     15.88 o 
   1  14   5      109.38      100.83     14.82 o 
   2  14   5       40.39       49.87     16.62 o 
   3  14   5       72.38       90.82     16.53 o 
   4  14   5       16.61       24.01     15.31 o 
   5  14   5       12.50       -4.26     17.39 o 
  -7  15   5        6.37       -1.50     15.90 o 
  -6  15   5        7.33       15.83     14.34 o 
  -5  15   5        6.78        7.84     17.90 o 
  -4  15   5       18.08        7.35     16.63 o 
  -3  15   5      131.96      114.99     28.40 o 
  -2  15   5        1.81      -15.80     19.55 o 
  -1  15   5      213.82      212.12     16.05 o 
   0  15   5       95.74      110.04     15.85 o 
   1  15   5        2.85        7.19     14.35 o 
   2  15   5        6.16       29.52     26.31 o 
   3  15   5       30.28       23.95     16.08 o 
   4  15   5        0.16       16.59     16.47 o 
  -5  16   5       58.15       64.09     20.52 o 
  -4  16   5       41.38       23.86     18.40 o 
  -3  16   5       13.55       15.60     17.81 o 
  -2  16   5       14.31        5.71     19.76 o 
  -1  16   5        4.62       25.87     17.32 o 
   0  16   5        6.02       20.65     15.24 o 
   1  16   5        1.28       20.73     28.41 o 
   2  16   5        0.63      -20.25     15.98 o 
   3  16   5       96.54      100.09     18.94 o 
  -3  17   5        1.98      -11.22     18.61 o 
  -2  17   5        0.61      -10.12     38.88 o 
  -1  17   5        2.94      -19.23     23.83 o 
   0  17   5      118.51      139.90     19.24 o 
   1  17   5       52.80       25.55     17.97 o 
 -12   0   6       80.98       46.39     24.97 o 
 -11   0   6        1.63       -8.01     14.84 o 
 -10   0   6       44.44       25.70     14.46 o 
  -9   0   6      923.43      980.49     32.38 o 
  -8   0   6      112.48       79.46     18.83 o 
  -7   0   6     2208.40     2230.78     75.46 o 
  -6   0   6      678.36      749.29     36.45 o 
  -5   0   6      245.49      283.44     22.22 o 
  -4   0   6       20.29       22.35     11.75 o 
  -3   0   6     1650.19     1680.77     56.40 o 
  -2   0   6      127.46       99.09     14.06 o 
  -1   0   6      916.57     1045.07     38.77 o 
   0   0   6      136.76      183.45     15.60 o 
   1   0   6      238.86      279.24     13.00 o 
   2   0   6       12.07       15.98      7.55 o 
   3   0   6     1040.01     1065.41     32.86 o 
   4   0   6      795.58      869.88     37.34 o 
   5   0   6       29.86       36.65     18.49 o 
   6   0   6       69.33       53.51     20.71 o 
   7   0   6       29.04       29.83     20.17 o 
   8   0   6       11.91      -32.72     21.82 o 
   9   0   6        2.64       24.73     25.72 o 
 -12   1   6       13.03       11.23     12.42 o 
 -11   1   6      153.33      170.89     13.74 o 
 -10   1   6      515.11      516.19     17.91 o 
  -9   1   6      127.38      156.94     24.38 o 
  -8   1   6      923.31      829.53     53.61 o 
  -7   1   6       13.31       32.46     11.30 o 
  -6   1   6       67.52       63.18     10.94 o 
  -5   1   6       20.46       21.12      9.41 o 
  -4   1   6     1335.83     1423.41     36.00 o 
  -3   1   6     1213.61     1456.42     36.23 o 
  -2   1   6      210.56      177.01     15.84 o 
  -1   1   6      319.48      261.85     13.02 o 
   0   1   6      946.78      919.89     17.41 o 
   1   1   6      207.12      184.61      7.72 o 
   2   1   6      210.68      281.35      9.45 o 
   3   1   6        5.39        2.43      5.51 o 
   4   1   6      157.24      180.39     14.14 o 
   5   1   6       26.49       27.96     12.43 o 
   6   1   6      342.14      378.62     35.32 o 
   7   1   6        4.16       -3.18     14.48 o 
   8   1   6       18.98       -2.76     39.03 o 
   9   1   6        3.50       24.57     20.34 o 
 -12   2   6       26.24       25.99     14.02 o 
 -11   2   6        6.52        5.54     11.49 o 
 -10   2   6        0.49      -11.22     10.17 o 
  -9   2   6      236.72      222.71     17.21 o 
  -8   2   6      328.81      316.16     18.19 o 
  -7   2   6       69.39       90.18     13.14 o 
  -6   2   6     1208.18     1238.33     27.04 o 
  -5   2   6      193.85      176.32     12.78 o 
  -4   2   6      370.36      349.72     16.17 o 
  -3   2   6       65.57       65.84     15.45 o 
  -2   2   6     1186.12     1183.80     30.29 o 
  -1   2   6      704.72      794.59     26.87 o 
   0   2   6       77.85       98.39      6.83 o 
   1   2   6       16.46       17.27      5.34 o 
   2   2   6      952.86      984.39     19.18 o 
   3   2   6       59.55       64.10      8.04 o 
   4   2   6      683.25      687.47     28.39 o 
   5   2   6       41.60       60.57     12.31 o 
   6   2   6       32.11       16.70     16.17 o 
   7   2   6       28.93        2.62     23.40 o 
   8   2   6      169.37      148.96     52.13 o 
   9   2   6       52.69       91.40     20.63 o 
 -12   3   6        4.25        5.60     14.14 o 
 -11   3   6       33.04       36.29     10.12 o 
 -10   3   6      126.56      150.48     11.28 o 
  -9   3   6      181.52      192.90     13.65 o 
  -8   3   6       32.29       54.56     10.56 o 
  -7   3   6      144.39      127.17     11.39 o 
  -6   3   6      334.90      298.39     13.61 o 
  -5   3   6       84.55       91.38      9.10 o 
  -4   3   6       69.61       84.98      9.64 o 
  -3   3   6       66.21       78.30      7.76 o 
  -2   3   6      483.58      504.56     32.72 o 
  -1   3   6      238.08      251.41     30.41 o 
   0   3   6      835.66      894.22     17.21 o 
   1   3   6      751.50      710.72     14.93 o 
   2   3   6      160.02      147.98     13.82 o 
   3   3   6      413.20      477.61     14.38 o 
   4   3   6      965.62      923.20     21.34 o 
   5   3   6      394.50      434.36     20.02 o 
   6   3   6      144.24      158.99     16.21 o 
   7   3   6       11.27       19.56     15.30 o 
   8   3   6        6.82      -10.37     17.71 o 
   9   3   6      184.76      160.39     22.44 o 
 -12   4   6       28.17       24.18     12.29 o 
 -11   4   6       31.31       28.29     10.07 o 
 -10   4   6        4.87       -1.88      8.53 o 
  -9   4   6       25.07       30.48     11.13 o 
  -8   4   6       36.46       45.03     10.31 o 
  -7   4   6      249.16      251.21     13.89 o 
  -6   4   6      188.44      212.47     12.07 o 
  -5   4   6      498.45      508.53     16.50 o 
  -4   4   6     1189.35     1164.33     25.31 o 
  -3   4   6      311.58      265.63     11.41 o 
  -2   4   6        6.43        4.48      6.84 o 
  -1   4   6       26.70       19.81      6.39 o 
   0   4   6      902.15     1002.02     18.83 o 
   1   4   6        4.44        4.65      5.76 o 
   2   4   6      346.94      369.89     19.63 o 
   3   4   6      619.17      658.86     19.57 o 
   4   4   6      115.94      112.69     10.31 o 
   5   4   6       17.41       31.48     12.68 o 
   6   4   6       10.50       -8.62     13.96 o 
   7   4   6      198.28      153.33     24.79 o 
   8   4   6        4.37      -17.38     16.27 o 
   9   4   6        2.82      -21.11     19.37 o 
 -12   5   6        0.11        5.85     12.24 o 
 -11   5   6       12.42       14.34     10.14 o 
 -10   5   6        4.10        6.12     10.17 o 
  -9   5   6      159.00      165.47     13.32 o 
  -8   5   6      133.76      130.83     11.89 o 
  -7   5   6      290.84      323.01     15.05 o 
  -6   5   6       39.81       52.72      9.66 o 
  -5   5   6      226.17      248.93     13.27 o 
  -4   5   6        9.69       16.86      7.89 o 
  -3   5   6      607.52      666.96     18.15 o 
  -2   5   6        6.82        8.57      6.64 o 
  -1   5   6      779.75      726.85     17.46 o 
   0   5   6     1007.62      929.95     15.58 o 
   1   5   6      252.82      250.16      9.46 o 
   2   5   6       14.28       14.25      7.88 o 
   3   5   6      419.72      412.47     15.83 o 
   4   5   6      204.09      223.03     12.04 o 
   5   5   6      116.54      129.64     15.00 o 
   6   5   6        5.25       31.59     13.82 o 
   7   5   6       81.16       67.15     20.32 o 
   8   5   6        4.95       14.47     17.14 o 
   9   5   6       61.83       54.79     21.88 o 
 -11   6   6       79.50       69.41     10.84 o 
 -10   6   6        0.40        3.11     11.05 o 
  -9   6   6        4.94        1.51     10.50 o 
  -8   6   6       13.26        9.77     10.48 o 
  -7   6   6        3.49        8.64     10.95 o 
  -6   6   6       10.41       10.79     10.81 o 
  -5   6   6       84.99       83.69     12.07 o 
  -4   6   6       22.57       28.69     10.50 o 
  -3   6   6      159.72      189.16     10.94 o 
  -2   6   6       23.24       18.48      7.26 o 
  -1   6   6       93.47       88.36      7.43 o 
   0   6   6      543.79      509.49     11.33 o 
   1   6   6      277.87      244.18      8.01 o 
   2   6   6        2.79        8.14      7.48 o 
   3   6   6     1236.16     1252.47     26.31 o 
   4   6   6      397.04      412.23     15.51 o 
   5   6   6      178.26      242.30     13.52 o 
   6   6   6       17.77       21.33     14.89 o 
   7   6   6       32.03       34.50     18.39 o 
   8   6   6       17.95       10.51     17.53 o 
   9   6   6       15.11       18.26     22.74 o 
 -11   7   6        0.23      -21.64     19.64 o 
 -10   7   6       26.68       11.95     10.39 o 
  -9   7   6        1.11       -8.55     13.32 o 
  -8   7   6       29.63       59.31     22.25 o 
  -7   7   6      180.02      153.29     21.85 o 
  -6   7   6        3.56        0.93     11.90 o 
  -5   7   6       38.58       28.43     11.13 o 
  -4   7   6       24.77       16.15     11.07 o 
  -3   7   6       47.41       40.27     10.52 o 
  -2   7   6      130.47      115.66     12.01 o 
  -1   7   6       12.86       24.35      7.14 o 
   0   7   6        0.56       -1.66      5.58 o 
   1   7   6        6.81       11.25      5.54 o 
   2   7   6      170.10      157.39     10.02 o 
   3   7   6        3.52        0.33      8.42 o 
   4   7   6      118.72      121.24     11.21 o 
   5   7   6       32.17       40.32     10.76 o 
   6   7   6        3.91      -21.14     14.09 o 
   7   7   6        4.63       18.65     34.10 o 
   8   7   6        3.93       -1.18     31.00 o 
 -11   8   6        2.78       18.92     15.49 o 
 -10   8   6       10.72      -19.75     23.56 o 
  -9   8   6       14.12       12.95     15.48 o 
  -8   8   6       20.13        9.82     13.94 o 
  -7   8   6        0.80       24.58     12.89 o 
  -6   8   6       41.33       39.54     13.83 o 
  -5   8   6      131.28      123.19     13.96 o 
  -4   8   6        0.16        4.64     11.46 o 
  -3   8   6       10.34       20.38     28.80 o 
  -2   8   6       13.69        3.16      9.40 o 
  -1   8   6        0.99        1.17      7.96 o 
   0   8   6      204.50      235.63     10.12 o 
   1   8   6      388.43      356.36     10.25 o 
   2   8   6      181.35      185.94     16.78 o 
   3   8   6      241.14      252.68     12.31 o 
   4   8   6      306.97      296.86     16.08 o 
   5   8   6       57.29       54.00     11.50 o 
   6   8   6        2.40      -32.48     24.19 o 
   7   8   6       35.68       35.55     16.81 o 
   8   8   6       28.59       19.54     19.03 o 
 -10   9   6        5.65        8.93     21.82 o 
  -9   9   6        0.16      -16.21     14.89 o 
  -8   9   6        4.30       -9.45     14.69 o 
  -7   9   6       17.04       13.14     18.98 o 
  -6   9   6      221.35      224.14     20.01 o 
  -5   9   6       50.00       60.52     13.01 o 
  -4   9   6      326.04      314.05     18.54 o 
  -3   9   6       63.10       59.55     12.28 o 
  -2   9   6       88.30       97.45      9.73 o 
  -1   9   6       85.81       97.30      9.26 o 
   0   9   6      822.43      788.60     17.04 o 
   1   9   6      572.67      597.74     17.49 o 
   2   9   6      197.64      231.27     12.10 o 
   3   9   6       31.44       45.76      9.76 o 
   4   9   6       32.72       19.76      9.92 o 
   5   9   6       57.53       61.12     11.90 o 
   6   9   6        6.43        3.71     15.71 o 
   7   9   6        0.04       -0.66     13.74 o 
   8   9   6        1.73      -22.82     20.10 o 
 -10  10   6       40.37       -0.90     28.56 o 
  -9  10   6       10.46        2.74     26.87 o 
  -8  10   6        6.28      -17.29     20.97 o 
  -7  10   6       95.28       98.14     16.25 o 
  -6  10   6        1.51        9.86     21.38 o 
  -5  10   6        4.43        4.06     12.25 o 
  -4  10   6      150.44      140.42     31.63 o 
  -3  10   6        4.53       -1.33     10.98 o 
  -2  10   6       14.01       33.69      8.99 o 
  -1  10   6      707.29      684.88     16.65 o 
   0  10   6      370.13      374.25     12.98 o 
   1  10   6        1.69       -4.38      9.16 o 
   2  10   6       50.58       53.42     10.71 o 
   3  10   6      248.26      228.13     13.80 o 
   4  10   6      118.60      103.09     12.36 o 
   5  10   6      141.05      118.41     13.34 o 
   6  10   6        5.18        7.66     13.96 o 
   7  10   6       23.97       11.34     17.67 o 
  -9  11   6       35.05       13.13     16.19 o 
  -8  11   6        4.94        1.30     21.10 o 
  -7  11   6        4.58      -29.82     24.07 o 
  -6  11   6      106.77       75.16     19.44 o 
  -5  11   6      165.64      158.28     16.96 o 
  -4  11   6       20.18       11.29     12.71 o 
  -3  11   6       23.95       12.97     12.81 o 
  -2  11   6        2.07        3.57      8.99 o 
  -1  11   6       81.93       95.83     12.18 o 
   0  11   6      110.43      109.82     11.28 o 
   1  11   6      541.52      490.77     22.40 o 
   2  11   6      557.33      537.24     26.09 o 
   3  11   6        4.11      -17.31     13.85 o 
   4  11   6        0.65       -6.52     14.09 o 
   5  11   6      128.95       88.48     17.67 o 
   6  11   6      172.38      176.44     19.80 o 
   7  11   6        1.62        7.76     26.46 o 
  -8  12   6       65.62       47.98     18.23 o 
  -7  12   6      419.11      414.14     25.35 o 
  -6  12   6       32.52       13.81     16.48 o 
  -5  12   6      300.69      293.79     21.13 o 
  -4  12   6       46.71       24.08     14.44 o 
  -3  12   6       17.08       20.26     13.45 o 
  -2  12   6        0.95       -4.23     12.75 o 
  -1  12   6       94.82      126.75     11.76 o 
   0  12   6      125.17      150.88     14.87 o 
   1  12   6       13.44       27.46     13.39 o 
   2  12   6      117.19      134.68     31.55 o 
   3  12   6       81.47       57.68     15.54 o 
   4  12   6        7.49       24.17     15.04 o 
   5  12   6        4.61      -14.44     14.71 o 
   6  12   6        0.01        9.79     16.23 o 
  -8  13   6        3.70      -14.61     32.29 o 
  -7  13   6        6.22      -18.33     15.27 o 
  -6  13   6       28.39       38.70     16.62 o 
  -5  13   6       11.60        9.73     16.12 o 
  -4  13   6      419.87      422.30     73.31 o 
  -3  13   6      428.30      386.03     90.21 o 
  -2  13   6       85.49       83.83     16.00 o 
  -1  13   6       18.74       11.47     11.07 o 
   0  13   6      240.77      224.78     16.79 o 
   1  13   6        3.46      -11.54     13.14 o 
   2  13   6       31.30       -4.32     21.82 o 
   3  13   6       31.69       38.99     15.63 o 
   4  13   6        9.93        6.37     18.14 o 
   5  13   6       37.02       62.19     38.99 o 
  -7  14   6       68.68       72.56     18.86 o 
  -6  14   6      278.66      302.03     39.13 o 
  -5  14   6       17.28       -5.60     18.34 o 
  -4  14   6       43.92       33.34     22.72 o 
  -3  14   6      108.01       59.38     17.45 o 
  -2  14   6        1.84      -23.90     15.94 o 
  -1  14   6       47.30       47.89     11.79 o 
   0  14   6       49.28       46.85     15.24 o 
   1  14   6       75.85       80.11     21.16 o 
   2  14   6       18.07       12.16     19.68 o 
   3  14   6      132.78      141.89     17.66 o 
   4  14   6       35.03       16.80     15.86 o 
  -5  15   6        7.13      -19.59     16.76 o 
  -4  15   6      123.48      124.80     41.49 o 
  -3  15   6       95.50       72.40     19.91 o 
  -2  15   6       43.65       59.29     18.43 o 
  -1  15   6      137.76      111.31     27.83 o 
   0  15   6      114.60      105.17     17.13 o 
   1  15   6       62.96       40.02     16.31 o 
   2  15   6        3.11      -21.39     14.26 o 
   3  15   6        2.44        4.26     20.44 o 
  -3  16   6      129.68      135.87     20.81 o 
  -2  16   6       62.79       37.31     18.70 o 
  -1  16   6        8.61       23.21     27.20 o 
   0  16   6       15.93        5.71     16.35 o 
   1  16   6       20.20       19.87     16.46 o 
 -11   1   7       17.50       -0.74     16.77 o 
 -10   1   7       41.45       46.49     16.77 o 
  -9   1   7       73.73       45.36     15.86 o 
  -8   1   7      387.55      360.42     20.62 o 
  -7   1   7        0.98       -3.82     12.38 o 
  -6   1   7        7.30       17.70     12.86 o 
  -5   1   7       57.65       88.60     27.43 o 
  -4   1   7        1.64      -11.64      9.83 o 
  -3   1   7        5.49        7.37      8.96 o 
  -2   1   7       13.54        9.17      9.43 o 
  -1   1   7      241.81      235.76     32.60 o 
   0   1   7       36.22       38.67      6.67 o 
   1   1   7       82.14       78.21      7.53 o 
   2   1   7       21.60       18.69      6.88 o 
   3   1   7        0.41        6.57     11.82 o 
   4   1   7       70.73       64.82     17.36 o 
   5   1   7       50.09       45.32     14.73 o 
   6   1   7        4.61        6.99     14.67 o 
   7   1   7       27.03       38.40     21.82 o 
   8   1   7        0.35       -2.34     23.91 o 
 -11   2   7       26.68       27.37     17.16 o 
 -10   2   7      111.98      114.43     18.36 o 
  -9   2   7      100.10      102.37     15.80 o 
  -8   2   7       11.13       11.49     12.43 o 
  -7   2   7        0.97      -12.97     11.34 o 
  -6   2   7       28.00       30.72     11.34 o 
  -5   2   7       88.38      101.83     12.64 o 
  -4   2   7      215.19      239.86     15.35 o 
  -3   2   7       98.74       92.64     11.86 o 
  -2   2   7      483.82      446.14     28.18 o 
  -1   2   7       42.44       60.58      9.92 o 
   0   2   7      121.50      107.85      7.97 o 
   1   2   7       58.06       58.73      7.13 o 
   2   2   7       62.87       84.00      7.78 o 
   3   2   7       20.10       24.24      8.62 o 
   4   2   7       35.12       32.76     18.70 o 
   5   2   7      132.82      124.59     15.86 o 
   6   2   7       88.43       85.29     17.74 o 
   7   2   7        5.00       22.30     17.30 o 
   8   2   7       10.76       -4.09     17.84 o 
 -11   3   7        7.54       -8.47     16.57 o 
 -10   3   7      181.13      183.60     19.21 o 
  -9   3   7       11.61        1.70     14.05 o 
  -8   3   7        7.75       10.08     12.81 o 
  -7   3   7      357.75      371.61     20.49 o 
  -6   3   7       29.57       23.96     11.98 o 
  -5   3   7        4.38       27.65     11.70 o 
  -4   3   7        8.28       12.35     10.76 o 
  -3   3   7       46.49       47.96     12.14 o 
  -2   3   7      341.34      354.26     16.72 o 
  -1   3   7      128.82      137.52     18.38 o 
   0   3   7       17.98       24.48      7.04 o 
   1   3   7       84.30       88.34      7.87 o 
   2   3   7       39.15       38.69      8.80 o 
   3   3   7      391.10      375.63     14.69 o 
   4   3   7      518.10      533.55     22.86 o 
   5   3   7      403.45      333.94     38.07 o 
   6   3   7       69.15       82.73     16.32 o 
   7   3   7       11.50       21.92     32.35 o 
   8   3   7      114.44      122.92     21.63 o 
 -11   4   7       30.14       34.82     16.28 o 
 -10   4   7       52.92       56.65     13.85 o 
  -9   4   7       34.67       37.58     12.12 o 
  -8   4   7       14.68       19.46     10.83 o 
  -7   4   7       48.60       54.79     10.88 o 
  -6   4   7        5.22       -3.54      9.47 o 
  -5   4   7       22.95       31.13      9.22 o 
  -4   4   7      366.53      421.51     15.56 o 
  -3   4   7      573.66      591.80     42.86 o 
  -2   4   7        6.40       -1.06      9.44 o 
  -1   4   7      567.07      503.36     20.62 o 
   0   4   7        4.89       -9.82      6.55 o 
   1   4   7      217.37      241.59     11.45 o 
   2   4   7      526.02      568.11     17.22 o 
   3   4   7      632.18      592.22     18.25 o 
   4   4   7      444.24      488.42     22.75 o 
   5   4   7      364.17      393.69     21.15 o 
   6   4   7      201.21      189.89     18.74 o 
   7   4   7       31.47       27.68     17.52 o 
   8   4   7       41.78       55.27     20.23 o 
 -11   5   7        5.70        3.52     13.03 o 
 -10   5   7       38.34       47.53     12.95 o 
  -9   5   7        2.29       -7.49     11.26 o 
  -8   5   7       16.74       19.42     11.27 o 
  -7   5   7      167.37      193.07     13.57 o 
  -6   5   7      114.70      133.26     12.81 o 
  -5   5   7       28.15       12.65      9.30 o 
  -4   5   7       71.33       61.80      9.78 o 
  -3   5   7     1298.03     1200.58     28.75 o 
  -2   5   7        4.97       -2.66      7.52 o 
  -1   5   7       40.66       62.23      8.75 o 
   0   5   7       98.66      129.20      8.58 o 
   1   5   7       10.86       18.73      7.25 o 
   2   5   7     2267.97     2165.12     40.30 o 
   3   5   7        8.65       22.62     12.46 o 
   4   5   7        8.17       -1.63     12.73 o 
   5   5   7       52.88       61.27     21.06 o 
   6   5   7      153.75      114.01     16.85 o 
   7   5   7       26.98       24.86     17.67 o 
   8   5   7      164.09      209.49     41.97 o 
 -11   6   7       18.10       14.19     15.17 o 
 -10   6   7       67.43       49.61     13.37 o 
  -9   6   7      103.00      105.69     14.02 o 
  -8   6   7        2.84        4.26     11.57 o 
  -7   6   7      116.78      114.78     12.67 o 
  -6   6   7        0.44      -11.58      9.77 o 
  -5   6   7       20.17       18.34     10.12 o 
  -4   6   7     1055.78     1059.65     25.66 o 
  -3   6   7      135.00      113.07     11.31 o 
  -2   6   7        3.10       16.00      8.45 o 
  -1   6   7      507.97      457.66     13.00 o 
   0   6   7      288.58      258.46     16.41 o 
   1   6   7       58.24       65.65      9.59 o 
   2   6   7        1.21        0.25      9.23 o 
   3   6   7       97.73       78.49     10.75 o 
   4   6   7       93.53       51.55     12.36 o 
   5   6   7      460.15      489.40     24.30 o 
   6   6   7       15.59       23.88     24.67 o 
   7   6   7        0.52      -25.21     16.81 o 
   8   6   7        0.60      -22.86     19.80 o 
 -10   7   7        0.97        6.64     14.61 o 
  -9   7   7      112.17      145.95     14.85 o 
  -8   7   7      173.32      222.62     15.22 o 
  -7   7   7      611.01      642.20     22.22 o 
  -6   7   7      128.75      135.25     14.07 o 
  -5   7   7       10.65        4.33     10.33 o 
  -4   7   7      356.40      314.58     18.96 o 
  -3   7   7       17.76        7.86      8.95 o 
  -2   7   7      337.13      385.93     15.09 o 
  -1   7   7      726.21      729.55     27.81 o 
   0   7   7      602.57      510.82     14.48 o 
   1   7   7      279.58      259.17     12.70 o 
   2   7   7      122.00      125.04     10.73 o 
   3   7   7       50.50       30.35     10.31 o 
   4   7   7        1.29      -17.99     11.99 o 
   5   7   7        6.19        0.99     14.97 o 
   6   7   7       11.16      -10.69     17.93 o 
   7   7   7       14.93       -5.59     18.48 o 
 -10   8   7       21.53       34.33     13.12 o 
  -9   8   7       42.67       13.09     12.11 o 
  -8   8   7       28.70       21.04     10.95 o 
  -7   8   7        5.07       18.18     12.04 o 
  -6   8   7      177.80      159.15     16.55 o 
  -5   8   7      207.21      257.11     25.60 o 
  -4   8   7      365.38      419.13     17.84 o 
  -3   8   7       35.03       24.05     10.14 o 
  -2   8   7        3.91       -2.59     12.08 o 
  -1   8   7     1427.48     1425.50     23.10 o 
   0   8   7      464.24      435.36     12.11 o 
   1   8   7       37.68       14.70      9.52 o 
   2   8   7      185.71      222.58     13.03 o 
   3   8   7        7.41        1.90     10.54 o 
   4   8   7        1.07       -4.42     10.56 o 
   5   8   7       74.77       88.30     16.52 o 
   6   8   7       80.20       76.53     18.15 o 
   7   8   7        3.86       -0.90     18.40 o 
  -9   9   7       10.32        0.45     16.78 o 
  -8   9   7       34.89       25.37     17.15 o 
  -7   9   7       36.32       54.25     15.99 o 
  -6   9   7      116.81      129.36     24.68 o 
  -5   9   7        3.37        4.52     12.85 o 
  -4   9   7      187.97      185.31     17.87 o 
  -3   9   7      416.47      368.36     19.67 o 
  -2   9   7       10.95        6.36      9.06 o 
  -1   9   7      599.98      628.51     13.68 o 
   0   9   7        3.11        7.78      7.29 o 
   1   9   7      694.03      666.02     19.55 o 
   2   9   7      681.92      708.02     27.69 o 
   3   9   7      217.68      224.20     14.01 o 
   4   9   7        0.85       11.21     11.34 o 
   5   9   7        0.17      -12.76     12.45 o 
   6   9   7       47.13       53.19     18.34 o 
  -9  10   7       15.16       20.30     18.30 o 
  -8  10   7       64.28       45.93     18.25 o 
  -7  10   7       46.59       49.13     16.67 o 
  -6  10   7        0.10        6.80     19.02 o 
  -5  10   7       17.73       23.18     13.76 o 
  -4  10   7      362.81      378.76     57.80 o 
  -3  10   7      344.62      390.15     38.13 o 
  -2  10   7       20.83       58.25     23.91 o 
  -1  10   7        5.17        6.78      8.59 o 
   0  10   7      198.82      197.93     16.95 o 
   1  10   7      661.18      633.25     24.45 o 
   2  10   7       45.04       41.38     13.60 o 
   3  10   7        4.84       24.89     14.79 o 
   4  10   7       77.14       73.61     15.39 o 
   5  10   7      108.98      121.65     17.80 o 
   6  10   7        0.67       -4.59     16.70 o 
  -8  11   7        3.35      -19.65     23.27 o 
  -7  11   7      235.39      207.16     23.38 o 
  -6  11   7      215.62      190.19     19.86 o 
  -5  11   7       15.01       29.81     14.85 o 
  -4  11   7        1.58      -19.72     13.15 o 
  -3  11   7        0.58        4.49     13.47 o 
  -2  11   7        4.58       -5.69     13.00 o 
  -1  11   7        1.62        5.05      8.81 o 
   0  11   7        2.13       -2.90     10.15 o 
   1  11   7       17.28        2.61     13.09 o 
   2  11   7       24.56       20.60     15.96 o 
   3  11   7       28.82        9.25     14.14 o 
   4  11   7        1.92      -19.98     22.80 o 
   5  11   7       36.23       37.02     25.93 o 
  -7  12   7       11.64       22.75     18.19 o 
  -6  12   7       98.62       65.43     27.02 o 
  -5  12   7        7.62       -5.09     14.88 o 
  -4  12   7       15.75       16.50     15.16 o 
  -3  12   7        0.84       -6.96     19.35 o 
  -2  12   7      186.17      165.92     27.40 o 
  -1  12   7       59.01       52.06     15.23 o 
   0  12   7       20.88       39.93     13.92 o 
   1  12   7      183.69      185.29     26.27 o 
   2  12   7        1.54        8.14     15.66 o 
   3  12   7        9.68       14.12     15.61 o 
   4  12   7       11.26       22.70     29.99 o 
  -6  13   7        1.11       -7.77     17.32 o 
  -5  13   7      176.66      183.76     27.53 o 
  -4  13   7       60.16       87.15     18.65 o 
  -3  13   7       41.19       19.71     17.18 o 
  -2  13   7       55.62       58.01     16.29 o 
  -1  13   7       11.05        1.73     22.92 o 
   0  13   7        8.17       27.01     14.24 o 
   1  13   7        0.22      -20.39     13.59 o 
   2  13   7       22.20       28.16     15.76 o 
   3  13   7        1.39       -6.41     21.96 o 
  -5  14   7       26.67       24.53     19.05 o 
  -4  14   7        0.18       -7.24     22.76 o 
  -3  14   7       20.01      -14.83     16.30 o 
  -2  14   7        6.33      -23.25     16.15 o 
  -1  14   7       11.24        6.24     22.43 o 
   0  14   7       21.80       17.96     14.75 o 
   1  14   7       76.96       63.90     15.81 o 
   2  14   7       11.02        2.71     16.76 o 
  -2  15   7       26.21       44.91     27.69 o 
  -1  15   7       87.21      140.34     27.37 o 
 -11   0   8       75.27       75.74     26.88 o 
 -10   0   8       33.09       44.46     23.63 o 
  -9   0   8       63.43      118.80     24.94 o 
  -8   0   8       68.72       64.89     23.83 o 
  -7   0   8        1.79        5.42     18.40 o 
  -6   0   8      141.49      146.18     22.04 o 
  -5   0   8       25.21       -7.27     17.01 o 
  -4   0   8       30.50       -1.31     14.96 o 
  -3   0   8       12.57       79.83     18.74 o 
  -2   0   8       59.85       83.79     16.64 o 
  -1   0   8        5.85      -20.83     13.89 o 
   0   0   8       96.58      141.80     16.15 o 
   1   0   8      650.94      674.18     24.32 o 
   2   0   8      255.50      200.85     25.05 o 
   3   0   8      149.33       95.38     21.38 o 
   4   0   8       29.05        5.83     20.09 o 
   5   0   8        1.35       -4.89     23.58 o 
   6   0   8        4.72       22.68     27.03 o 
   7   0   8      182.71      189.65     31.74 o 
 -11   1   8      146.21      117.24     23.68 o 
 -10   1   8        2.60        7.32     18.73 o 
  -9   1   8       39.26       49.56     15.84 o 
  -8   1   8       26.84       21.67     14.38 o 
  -7   1   8       14.15       33.07     14.32 o 
  -6   1   8      191.13      233.64     17.56 o 
  -5   1   8      173.16      208.71     16.31 o 
  -4   1   8       61.43       77.51     13.66 o 
  -3   1   8      105.85      106.54     12.95 o 
  -2   1   8      156.90      118.33     22.31 o 
  -1   1   8       65.03       32.99      9.41 o 
   0   1   8        0.24      -10.47      7.19 o 
   1   1   8      251.31      275.97     11.55 o 
   2   1   8      187.25      155.74     11.93 o 
   3   1   8       14.73        2.48     13.83 o 
   4   1   8       60.15       66.70     16.46 o 
   5   1   8       50.88       30.27     20.26 o 
   6   1   8        1.40      -10.03     31.47 o 
   7   1   8       17.24       17.26     19.54 o 
 -10   2   8        3.75       -6.90     16.10 o 
  -9   2   8       69.12       56.24     17.14 o 
  -8   2   8       72.41       93.16     30.86 o 
  -7   2   8      135.39      145.11     16.66 o 
  -6   2   8       66.03       79.08     14.29 o 
  -5   2   8      476.33      456.40     22.16 o 
  -4   2   8        9.15       20.63     11.46 o 
  -3   2   8        8.76        0.46     17.40 o 
  -2   2   8      157.26      212.21     15.03 o 
  -1   2   8       81.17      119.98     10.56 o 
   0   2   8       24.16       23.70      7.89 o 
   1   2   8      598.66      620.78     15.93 o 
   2   2   8       25.28       35.87     10.33 o 
   3   2   8       96.75      110.62     15.96 o 
   4   2   8        1.94       -2.48     18.94 o 
   5   2   8        3.51      -12.57     16.03 o 
   6   2   8       22.83       25.08     18.30 o 
   7   2   8        3.57       -3.07     21.69 o 
 -10   3   8      126.41       98.45     19.00 o 
  -9   3   8        0.32        8.57     16.06 o 
  -8   3   8        0.64        4.13     14.67 o 
  -7   3   8        1.45       -4.28     13.62 o 
  -6   3   8      124.28      144.45     16.20 o 
  -5   3   8      105.23      137.94     16.06 o 
  -4   3   8       17.95       28.36     17.71 o 
  -3   3   8      116.60      147.60     14.83 o 
  -2   3   8      570.19      530.14     22.91 o 
  -1   3   8      223.40      182.70     12.06 o 
   0   3   8       69.43       83.55      8.73 o 
   1   3   8      413.37      355.02     12.95 o 
   2   3   8       35.91       52.53     10.53 o 
   3   3   8       41.60       53.39     15.11 o 
   4   3   8       73.85       86.69     17.49 o 
   5   3   8        8.66        6.01     15.74 o 
   6   3   8        0.20      -10.04     16.60 o 
   7   3   8        5.21       10.35     19.53 o 
 -10   4   8       18.30       29.03     16.88 o 
  -9   4   8        0.59        9.77     16.74 o 
  -8   4   8       42.31       60.24     15.90 o 
  -7   4   8       45.70       56.00     15.34 o 
  -6   4   8       92.35       81.94     14.62 o 
  -5   4   8        4.31      -11.27     27.32 o 
  -4   4   8       99.02       90.84     14.14 o 
  -3   4   8       19.60       36.42     16.45 o 
  -2   4   8      120.49       81.73     12.45 o 
  -1   4   8       40.21       28.79      9.38 o 
   0   4   8        5.45       25.20      8.59 o 
   1   4   8        0.50       -1.76     12.62 o 
   2   4   8       59.16       64.03     11.29 o 
   3   4   8       13.19       18.00     14.41 o 
   4   4   8       18.40       -2.67     33.03 o 
   5   4   8        0.06       -1.29     16.20 o 
   6   4   8        2.95       17.05     41.78 o 
   7   4   8        0.11        3.38     18.69 o 
 -10   5   8       15.88       22.63     16.81 o 
  -9   5   8        1.13      -13.19     12.72 o 
  -8   5   8        5.42       15.02     14.04 o 
  -7   5   8      130.54      121.94     17.29 o 
  -6   5   8       59.11      102.33     17.54 o 
  -5   5   8        3.91        4.96     10.19 o 
  -4   5   8      118.32      135.42     16.02 o 
  -3   5   8       40.69       47.74     13.41 o 
  -2   5   8       20.38       21.66     11.39 o 
  -1   5   8      100.30       86.21      9.57 o 
   0   5   8       14.74       15.25      8.70 o 
   1   5   8        4.41      -10.67      9.60 o 
   2   5   8      173.00      192.99     13.80 o 
   3   5   8      120.64      101.41     22.58 o 
   4   5   8       22.80       28.49     16.54 o 
   5   5   8        5.11      -10.28     15.96 o 
   6   5   8        4.94        2.58     31.63 o 
 -10   6   8       17.11       18.76     18.93 o 
  -9   6   8        8.63       -2.85     13.11 o 
  -8   6   8       53.88       23.43     13.18 o 
  -7   6   8       12.26        9.93     12.23 o 
  -6   6   8       80.48       79.57     13.55 o 
  -5   6   8       57.42       72.87     12.40 o 
  -4   6   8      105.08      119.83     12.60 o 
  -3   6   8        5.33      -13.58      9.05 o 
  -2   6   8       24.02       12.58     12.48 o 
  -1   6   8      160.16      167.31     10.77 o 
   0   6   8      126.94      135.86     11.95 o 
   1   6   8       62.04       53.54     10.95 o 
   2   6   8        0.46       -1.44     10.36 o 
   3   6   8       59.51       51.31     11.89 o 
   4   6   8       33.11       12.86     15.66 o 
   5   6   8        6.25       -0.08     17.39 o 
   6   6   8       53.10       65.51     33.67 o 
  -9   7   8        0.95       -5.59     19.59 o 
  -8   7   8        0.20       12.25     13.19 o 
  -7   7   8       10.98       27.66     13.08 o 
  -6   7   8        0.07       -7.26     12.42 o 
  -5   7   8        2.90        5.24     11.21 o 
  -4   7   8        0.11        1.50     10.24 o 
  -3   7   8        3.13        4.55     10.47 o 
  -2   7   8       11.52       24.00      8.71 o 
  -1   7   8       50.48       61.87      9.61 o 
   0   7   8      150.63      130.86     12.08 o 
   1   7   8       10.99       13.70     10.63 o 
   2   7   8        9.94       20.85     11.39 o 
   3   7   8        7.80       -3.69     11.67 o 
   4   7   8       18.25       10.25     16.41 o 
   5   7   8        7.58        7.10     17.63 o 
   6   7   8        1.55      -15.15     18.79 o 
  -9   8   8        3.03      -15.89     13.21 o 
  -8   8   8        7.27        3.12     15.95 o 
  -7   8   8        2.12        5.73     12.35 o 
  -6   8   8        4.17        3.29     11.80 o 
  -5   8   8        0.95       14.65     12.32 o 
  -4   8   8        0.39       -9.59     11.15 o 
  -3   8   8       61.49       60.44     12.08 o 
  -2   8   8       21.64       18.36      9.14 o 
  -1   8   8      309.73      320.61     11.95 o 
   0   8   8       91.79      104.38     12.36 o 
   1   8   8        0.65        7.27     11.09 o 
   2   8   8       45.21       45.77     13.86 o 
   3   8   8        0.17      -11.05     12.26 o 
   4   8   8        1.46        3.93     16.17 o 
   5   8   8       52.74       72.29     18.80 o 
  -8   9   8        0.31      -11.69     20.34 o 
  -7   9   8        2.42        6.10     12.67 o 
  -6   9   8       16.61       23.25     13.26 o 
  -5   9   8       38.88       36.95     13.02 o 
  -4   9   8       17.13        6.51     12.68 o 
  -3   9   8       21.21        6.05     11.57 o 
  -2   9   8      368.60      400.35     18.25 o 
  -1   9   8        9.19       -5.29      9.48 o 
   0   9   8        0.62       10.76     12.27 o 
   1   9   8        0.87      -14.38     10.32 o 
   2   9   8       91.61      107.73     17.92 o 
   3   9   8       29.96       57.00     12.94 o 
   4   9   8        0.10        5.88     13.35 o 
   5   9   8        2.80      -10.47     17.59 o 
  -8  10   8       32.53        9.83     13.27 o 
  -7  10   8       14.94       -5.71     12.21 o 
  -6  10   8       49.89       44.76     12.53 o 
  -5  10   8        3.22       -0.25     11.34 o 
  -4  10   8       16.72        5.65     12.42 o 
  -3  10   8        3.82       -5.72     11.57 o 
  -2  10   8        6.56       -1.24     11.89 o 
  -1  10   8        1.70      -12.15     14.41 o 
   0  10   8       67.83       31.12     28.58 o 
   1  10   8       10.82        6.57     15.16 o 
   2  10   8       10.03       11.51     14.74 o 
   3  10   8        0.00       17.78     16.27 o 
   4  10   8        0.97       13.33     16.91 o 
  -7  11   8       12.22       -2.85     17.55 o 
  -6  11   8        1.28       -4.56     15.72 o 
  -5  11   8      128.32      159.99     19.51 o 
  -4  11   8      109.10       90.05     17.55 o 
  -3  11   8        4.72        1.94     13.75 o 
  -2  11   8      690.54      629.64     20.16 o 
  -1  11   8       29.76       23.33     12.13 o 
   0  11   8       11.10      -17.51     11.67 o 
   1  11   8        3.43       10.65     14.76 o 
   2  11   8        5.11      -14.17     15.04 o 
   3  11   8       47.19       28.19     17.70 o 
  -6  12   8       36.84       22.37     19.28 o 
  -5  12   8       16.92       -2.66     17.38 o 
  -4  12   8       32.46       34.63     16.01 o 
  -3  12   8       71.08       81.99     17.68 o 
  -2  12   8      195.59      207.12     29.03 o 
  -1  12   8        3.68       44.33     22.76 o 
   0  12   8       66.46       53.52     30.49 o 
   1  12   8       60.44       65.66     17.42 o 
   2  12   8        8.88      -11.71     16.64 o 
  -4  13   8        7.07       20.66     17.22 o 
  -3  13   8       23.95       20.66     16.92 o 
  -2  13   8        9.04       16.31     22.14 o 
  -1  13   8        0.38        9.33     25.47 o 
   0  13   8        7.76       -8.54     15.26 o 
  -9   1   9       69.68       85.23     18.63 o 
  -8   1   9       42.95       69.53     18.68 o 
  -7   1   9        2.41        8.90     15.18 o 
  -6   1   9        1.90       18.52     17.44 o 
  -5   1   9       31.56       45.06     15.17 o 
  -4   1   9       34.87       35.36     13.28 o 
  -3   1   9        3.41       12.90     12.52 o 
  -2   1   9       17.44       19.05     13.87 o 
  -1   1   9       29.88       38.20      9.69 o 
   0   1   9       68.07       76.94     10.03 o 
   1   1   9       36.96       39.31     11.53 o 
   2   1   9        8.41        0.77     21.08 o 
   3   1   9       80.01       73.31     28.30 o 
   4   1   9       54.81       58.01     33.26 o 
   5   1   9        3.14       23.37     18.95 o 
  -9   2   9       51.24       88.41     19.31 o 
  -8   2   9        0.03        4.15     15.31 o 
  -7   2   9        6.48       12.43     15.55 o 
  -6   2   9        2.83        7.50     14.31 o 
  -5   2   9      238.43      232.55     18.41 o 
  -4   2   9        0.10       12.84     13.28 o 
  -3   2   9      189.23      172.68     16.20 o 
  -2   2   9       44.58       32.85     12.76 o 
  -1   2   9        0.44        2.19      9.19 o 
   0   2   9        0.01       -6.23     12.81 o 
   1   2   9       24.47        4.19     10.97 o 
   2   2   9      124.09      156.72     17.36 o 
   3   2   9        6.40      -11.56     19.88 o 
   4   2   9       17.11       -3.07     17.61 o 
   5   2   9        6.70        9.54     18.94 o 
  -9   3   9        1.71      -11.79     17.41 o 
  -8   3   9        8.88        6.08     20.99 o 
  -7   3   9        0.55       -2.62     14.64 o 
  -6   3   9      112.61       88.83     18.48 o 
  -5   3   9       59.20       23.82     14.00 o 
  -4   3   9       32.78        8.73     20.40 o 
  -3   3   9        0.58       14.93     13.91 o 
  -2   3   9        0.87       -3.79     12.67 o 
  -1   3   9        0.88       -6.57      8.91 o 
   0   3   9      571.90      536.65     16.72 o 
   1   3   9      217.30      207.92     14.86 o 
   2   3   9      204.17      203.17     19.73 o 
   3   3   9        4.79        4.30     15.64 o 
   4   3   9       27.29       14.09     17.23 o 
   5   3   9       38.52       22.01     19.45 o 
  -9   4   9        4.32       -2.46     16.27 o 
  -8   4   9        0.27       -3.91     15.39 o 
  -7   4   9      113.91      151.44     20.09 o 
  -6   4   9       30.78       43.17     17.13 o 
  -5   4   9      213.54      189.26     18.64 o 
  -4   4   9        8.89        9.75     12.91 o 
  -3   4   9        4.48        6.67     13.70 o 
  -2   4   9        7.94       21.17     12.12 o 
  -1   4   9      257.58      301.61     13.70 o 
   0   4   9      348.32      317.80     16.34 o 
   1   4   9      132.52      161.92     14.03 o 
   2   4   9        5.46       -9.98     11.21 o 
   3   4   9       57.67       48.70     18.49 o 
   4   4   9        7.99       -7.35     18.40 o 
   5   4   9       26.47      -16.65     36.01 o 
  -9   5   9       35.47       21.59     18.16 o 
  -8   5   9        1.98        4.56     24.38 o 
  -7   5   9        0.38       -9.35     15.05 o 
  -6   5   9      183.80      178.22     22.82 o 
  -5   5   9       70.42       88.70     16.65 o 
  -4   5   9      294.13      351.24     22.14 o 
  -3   5   9        7.26       15.45     13.10 o 
  -2   5   9       98.97       78.91     17.56 o 
  -1   5   9      227.42      239.25     13.20 o 
   0   5   9        0.81       -0.26     10.88 o 
   1   5   9       48.47       57.22     12.34 o 
   2   5   9       76.66       84.51     13.17 o 
   3   5   9       96.39       63.84     29.49 o 
   4   5   9       89.11       92.93     20.07 o 
   5   5   9       40.67       45.97     19.80 o 
  -8   6   9        3.91       18.11     17.97 o 
  -7   6   9      119.96      153.32     21.32 o 
  -6   6   9        7.69       -0.10     15.21 o 
  -5   6   9        2.24       25.87     15.33 o 
  -4   6   9      168.84      151.55     19.05 o 
  -3   6   9      138.10      128.60     16.58 o 
  -2   6   9       28.03       40.23     12.09 o 
  -1   6   9       25.83       31.67     12.04 o 
   0   6   9       21.32       14.56     16.23 o 
   1   6   9       26.98       14.33     11.92 o 
   2   6   9      175.89      217.49     15.59 o 
   3   6   9        0.91       -5.75     17.07 o 
   4   6   9        0.72       14.92     18.60 o 
  -8   7   9        3.92        9.96     14.62 o 
  -7   7   9       10.33       10.71     13.77 o 
  -6   7   9       35.62       30.35     14.50 o 
  -5   7   9       22.77       44.16     13.02 o 
  -4   7   9       33.41       53.71     16.29 o 
  -3   7   9       72.60       34.18     14.27 o 
  -2   7   9        4.08       -8.76     11.41 o 
  -1   7   9      312.31      321.60     21.37 o 
   0   7   9       22.06       -1.30     11.25 o 
   1   7   9       25.86       47.17     12.47 o 
   2   7   9       12.91       34.59     13.36 o 
   3   7   9      110.88      128.81     18.99 o 
   4   7   9      207.87      233.93     22.89 o 
  -7   8   9       32.72       36.34     15.32 o 
  -6   8   9        5.76       -9.15     13.10 o 
  -5   8   9        0.55      -15.89     12.54 o 
  -4   8   9      168.48      196.91     23.08 o 
  -3   8   9       51.15       38.41     11.64 o 
  -2   8   9       38.24       45.14     11.10 o 
  -1   8   9       41.70       62.53     12.62 o 
   0   8   9       59.51       46.95     13.07 o 
   1   8   9        8.41       -9.17     12.71 o 
   2   8   9      132.50      162.35     15.44 o 
   3   8   9      125.89      147.08     16.23 o 
  -6   9   9       69.92       59.54     15.76 o 
  -5   9   9        0.09      -19.56     13.04 o 
  -4   9   9      119.49      146.91     16.15 o 
  -3   9   9      154.65      140.87     15.24 o 
  -2   9   9        0.51       12.95     11.07 o 
  -1   9   9       23.90       32.63     18.96 o 
   0   9   9       45.30       45.48     16.87 o 
   1   9   9        2.98       -1.73     16.58 o 
   2   9   9        0.28        6.43     13.64 o 
  -5  10   9       42.77       10.08     20.22 o 
  -4  10   9        3.98      -12.65     13.83 o 
  -3  10   9      359.66      353.70     19.67 o 
  -2  10   9       34.64       43.05     17.38 o 
  -1  10   9      103.64       78.16     26.86 o 
   0  10   9       13.29       -4.42     22.70 o 
   1  10   9        1.18        6.67     16.91 o 
  -4  11   9        0.14        1.19     15.84 o 
  -3  11   9        4.30      -11.31     14.18 o 
  -2  11   9        0.77      -15.87     17.53 o 
  -1  11   9       22.15       17.15     17.44 o 
   0  11   9       38.75       42.33     17.63 o 
  -8   0  10       76.55       87.32     29.22 o 
  -7   0  10      163.63      193.74     29.56 o 
  -6   0  10       57.74       51.57     23.59 o 
  -5   0  10       19.69       50.74     24.28 o 
  -4   0  10        4.52      -12.12     19.39 o 
  -3   0  10        0.95        0.21     20.66 o 
  -2   0  10      120.49      103.05     42.42 o 
  -1   0  10      167.74      151.87     16.93 o 
   0   0  10       80.12       85.25     16.37 o 
   1   0  10      175.55      167.53     27.59 o 
   2   0  10       17.06       17.83     26.09 o 
   3   0  10       31.11       29.34     29.17 o 
  -8   1  10        0.88      -10.03     16.73 o 
  -7   1  10        0.10        1.51     16.82 o 
  -6   1  10        5.41       14.18     15.24 o 
  -5   1  10       11.76       -0.70     15.25 o 
  -4   1  10       80.33       78.61     28.79 o 
  -3   1  10        1.65       -5.62     13.76 o 
  -2   1  10      216.63      224.60     13.67 o 
  -1   1  10      320.23      264.77     14.36 o 
   0   1  10       18.57       -5.79     12.75 o 
   1   1  10       28.67       32.85     18.38 o 
   2   1  10       38.30       62.94     19.70 o 
   3   1  10       38.68       53.39     18.87 o 
  -7   2  10        1.96        8.15     16.88 o 
  -6   2  10        0.85       12.14     16.09 o 
  -5   2  10       37.61       44.86     20.34 o 
  -4   2  10        1.70        8.55     15.27 o 
  -3   2  10      257.97      201.44     21.12 o 
  -2   2  10      132.55      139.80     16.16 o 
  -1   2  10        3.44        2.55     12.01 o 
   0   2  10        1.64      -10.75     23.85 o 
   1   2  10       45.91       35.89     17.16 o 
   2   2  10       23.09       -1.13     17.66 o 
   3   2  10       27.82        6.42     18.95 o 
  -7   3  10        3.73        7.75     18.81 o 
  -6   3  10        0.24        2.94     15.67 o 
  -5   3  10       12.34       27.74     32.87 o 
  -4   3  10       86.33      108.80     18.05 o 
  -3   3  10       14.69       23.22     14.09 o 
  -2   3  10       55.31       31.75     14.42 o 
  -1   3  10       63.62      101.87     12.20 o 
   0   3  10        3.60       18.90     12.91 o 
   1   3  10       67.60       77.95     18.41 o 
   2   3  10       12.19       23.56     18.03 o 
   3   3  10        5.02      -14.23     18.74 o 
  -7   4  10      158.82      168.49     22.47 o 
  -6   4  10        5.55       11.59     17.62 o 
  -5   4  10       21.84       30.99     15.87 o 
  -4   4  10       12.47       21.37     14.53 o 
  -3   4  10       12.03        8.31     17.03 o 
  -2   4  10        1.82       -6.11     14.91 o 
  -1   4  10       16.10        3.31     12.46 o 
   0   4  10        5.04        6.36     12.92 o 
   1   4  10        1.91       -0.99     15.42 o 
   2   4  10        5.96       -3.29     23.40 o 
   3   4  10        8.85        5.53     20.36 o 
  -7   5  10        2.30       15.38     18.78 o 
  -6   5  10       34.04       38.70     27.41 o 
  -5   5  10       23.78       20.78     16.64 o 
  -4   5  10        1.80        3.09     14.90 o 
  -3   5  10       11.37       14.47     15.74 o 
  -2   5  10        6.61        8.80     11.01 o 
  -1   5  10       25.62       45.53     15.78 o 
   0   5  10      182.39      162.97     23.41 o 
   1   5  10        0.51       -2.30     13.58 o 
   2   5  10        4.48      -12.21     18.85 o 
  -6   6  10        1.15      -28.73     38.65 o 
  -5   6  10        0.60       13.91     16.80 o 
  -4   6  10       13.99        0.05     15.24 o 
  -3   6  10        0.03       -6.29     13.00 o 
  -2   6  10        5.10      -14.65     11.26 o 
  -1   6  10       21.76        8.98     12.95 o 
   0   6  10       24.04        8.65     12.89 o 
   1   6  10       50.57       40.45     14.81 o 
   2   6  10       15.16       41.52     18.69 o 
  -5   7  10        9.26        4.19     38.54 o 
  -4   7  10        0.43        6.00     16.86 o 
  -3   7  10        1.47       -5.56     20.17 o 
  -2   7  10        3.85        8.05     13.15 o 
  -1   7  10        6.51        2.43     16.59 o 
   0   7  10        0.57       -4.46     18.73 o 
   1   7  10        6.85        2.30     22.22 o 
  -4   8  10       35.71       29.34     17.42 o 
  -3   8  10       63.67       59.71     14.92 o 
  -2   8  10       33.68       35.98     14.84 o 
  -1   8  10        5.00       -1.29     14.07 o 
   0   8  10        0.14      -19.39     12.93 o 
  -4   1  11       42.74       40.47     18.19 o 
  -3   1  11        2.19      -16.88     15.14 o 
  -2   1  11       41.17       21.63     12.80 o 
  -1   1  11        0.32        6.32     14.29 o 
  -4   2  11        3.17       33.24     35.29 o 
  -3   2  11       87.78      116.06     16.62 o 
  -2   2  11        0.10       -8.88     11.76 o 
  -1   2  11       40.55       59.52     15.33 o 
  -3   3  11       85.90       83.77     17.11 o 
  -2   3  11       78.35       92.59     14.21 o 
                                                 
